# Supplementary material for: N-(1,5-Dimethyl-3-oxo-2-phenyl-2,3-dihydro-1H-pyrazol-4-yl)acetamide–naphthalene-2,3-diol (1/1)
Source: Acta Crystallogr Sect E Struct Rep Online. 2010 Jun 26;66(Pt 7):o1850. doi: 10.1107/S1600536810024438 (PMC3007032; doi:10.1107/S1600536810024438)
Supplement: Supplementary file 1 [file e-66-o1850-sup1.cif]

##############################################################################
###                                                                        ###
###        Electronic paper (Acta Crystallographica Section E)             ###
###                                                                        ###
##############################################################################
#                                                                            #
# This CIF contains the data in a paper accepted for publication in Acta     #
# Crystallographica Section E. It conforms to the requirements of Notes      #
# for Authors for Section E, and has been peer reviewed under the auspices   #
# of the IUCr Commission on Journals.                                        #
#                                                                            #
# Full details of the Crystallographic Information File format               #
# are given in the paper "The Crystallographic Information File (CIF):       #
# a New Standard Archive File for Crystallography" by S. R. Hall, F. H.      #
# Allen and I. D. Brown [Acta Cryst. (1991), A47, 655-685].                  #
#                                                                            #
# The current version of the core CIF dictionary is obtainable from          #
# ftp://ftp.iucr.org/pub/cif_core.dic. The current version number is 2.4.    #
#                                                                            #
# Software is freely available for graphical display of the structure(s) in  #
# this CIF.  For information consult the CIF home page http://www.iucr.org/  #
# cif/home.html                                                              #
#                                                                            #
# This file may be used for bona fide research purposes within the           #
# scientific community so long as proper attribution is given to the journal # 
# article from which it was obtained.                                        #
#                                                                            #
##############################################################################
                                             
data_global
_audit_creation_method     SHELXL-97
_journal_date_recd_electronic     2010-06-16
_journal_date_accepted     2010-06-23
_journal_name_full     'Acta Crystallographica, Section E'
_journal_year     2010
_journal_volume     66
_journal_issue      7
_journal_page_first     o1850
_journal_page_last     o1850
_journal_paper_category     QO
_journal_coeditor_code     IM2213
_publ_contact_author
;
     Dr. Seik Weng Ng
     Department of Chemistry
     University of Malaya
     50603 Kuala Lumpur
     Malaysia
;
_publ_contact_author_email     seikweng@um.edu.my
_publ_contact_author_fax     '03 7967 4193'
_publ_contact_author_phone     '03 7967 6778'
_publ_section_title
;\
<i>N</i>-(1,5-Dimethyl-3-oxo-2-phenyl-2,3-dihydro-1<i>H</i>-pyrazol-4-yl)\
acetamide--naphthalene-2,3-diol (1/1)
;
loop_
    _publ_author_name
    _publ_author_address
    'Asiri, Abdullah M.'
;
Chemistry Department
Faculty of Science
King Abdul Aziz University
PO Box 80203
Jeddah 21589
Saudi Arabia
;
    'Khan,  Salman A.'
;
Chemistry Department
Faculty of Science
King Abdul Aziz University
PO Box 80203
Jeddah 21589
Saudi Arabia
;
    'Tan, Kong Wai'
;
Department of Chemistry
University of Malaya
50603 Kuala Lumpur
Malaysia
;
    'Ng, Seik Weng'
;
Department of Chemistry
University of Malaya
50603 Kuala Lumpur
Malaysia
;
_publ_section_synopsis     .
data_I
_audit_creation_method     SHELXL-97
_chemical_name_systematic
;
<i>N</i>-(1,5-Dimethyl-3-oxo-2-phenyl-2,3-dihydro-1<i>H</i>-pyrazol-4-
yl)acetamide--naphthalene-2,3-diol (1/1)
;
_chemical_name_common     ?
_chemical_formula_moiety     'C13 H15 N3 O2, C10 H8 O2'
_chemical_formula_sum     'C23 H23 N3 O4'
_chemical_formula_iupac     'C13 H15 N3 O2, C10 H8 O2'
_chemical_formula_weight     405.44
_chemical_melting_point     ?
_symmetry_cell_setting     monoclinic
_symmetry_space_group_name_H-M     'P 21/c'
_symmetry_space_group_name_Hall     '-P 2ybc'
loop_
    _symmetry_equiv_pos_as_xyz
    'x, y, z'
    '-x, y+1/2, -z+1/2'
    '-x, -y, -z'
    'x, -y-1/2, z-1/2'
_cell_length_a     12.4260(10)
_cell_length_b     14.304(2)
_cell_length_c     12.9590(10)
_cell_angle_alpha     90.00
_cell_angle_beta     117.8450(10)
_cell_angle_gamma     90.00
_cell_volume     2036.7(4)
_cell_formula_units_Z     4
_cell_measurement_reflns_used     2505
_cell_measurement_theta_min     2.3
_cell_measurement_theta_max     27.9
_cell_measurement_temperature     100(2)
_exptl_crystal_description     Prism
_exptl_crystal_colour     Colorless
_exptl_crystal_size_max     0.25
_exptl_crystal_size_mid     0.25
_exptl_crystal_size_min     0.10
_exptl_crystal_density_diffrn     1.322
_exptl_crystal_density_meas     ?
_exptl_crystal_density_method     'not measured'
_exptl_crystal_F_000     856
_exptl_absorpt_coefficient_mu     0.092
_exptl_absorpt_correction_type     none
_diffrn_ambient_temperature     100(2)
_diffrn_radiation_type     MoK\a
_diffrn_radiation_wavelength     0.71073
_diffrn_radiation_source     'fine-focus sealed tube'
_diffrn_radiation_monochromator     graphite
_diffrn_measurement_device_type     'Bruker SMART APEX diffractometer'
_diffrn_measurement_method     '\w scans'
_diffrn_detector_area_resol_mean     ?
_diffrn_reflns_number     19263
_diffrn_reflns_av_R_equivalents     0.0613
_diffrn_reflns_av_sigmaI/netI     0.0524
_diffrn_reflns_theta_min     1.85
_diffrn_reflns_theta_max     27.50
_diffrn_reflns_theta_full     27.50
_diffrn_measured_fraction_theta_max     1.000
_diffrn_measured_fraction_theta_full     1.000
_diffrn_reflns_limit_h_min     -16
_diffrn_reflns_limit_h_max     16
_diffrn_reflns_limit_k_min     -18
_diffrn_reflns_limit_k_max     18
_diffrn_reflns_limit_l_min     -16
_diffrn_reflns_limit_l_max     16
_diffrn_standards_number     0
_diffrn_standards_interval_count     0
_diffrn_standards_interval_time     0
_diffrn_standards_decay_%     0
_reflns_number_total     4683
_reflns_number_gt     3189
_reflns_threshold_expression     I>2\s(I)
_refine_ls_structure_factor_coef     Fsqd
_refine_ls_matrix_type     full
_refine_ls_R_factor_all     0.0844
_refine_ls_R_factor_gt     0.0522
_refine_ls_wR_factor_gt     0.1137
_refine_ls_wR_factor_ref     0.1312
_refine_ls_goodness_of_fit_ref     1.017
_refine_ls_restrained_S_all     1.052
_refine_ls_number_reflns     4683
_refine_ls_number_parameters     286
_refine_ls_number_restraints     27
_refine_ls_hydrogen_treatment     mixed
_refine_ls_weighting_scheme     calc
_refine_ls_weighting_details
         'calc w=1/[\s^2^(Fo^2^)+(0.0544P)^2^+0.6929P] where P=(Fo^2^+2Fc^2^)/3'
_atom_sites_solution_hydrogens     geom
_atom_sites_solution_primary     direct
_atom_sites_solution_secondary     difmap
_refine_ls_shift/su_max     0.001
_refine_ls_shift/su_mean     0.001
_refine_diff_density_max     0.311
_refine_diff_density_min     -0.355
_refine_ls_extinction_method     none
_refine_ls_extinction_coef     ?
loop_
    _atom_type_symbol
    _atom_type_description
    _atom_type_scat_dispersion_real
    _atom_type_scat_dispersion_imag
    _atom_type_scat_source
    'C' 'C' 0.0033 0.0016
                         'International Tables Vol C Tables 4.2.6.8 and 6.1.1.4'
    'H' 'H' 0.0000 0.0000
                         'International Tables Vol C Tables 4.2.6.8 and 6.1.1.4'
    'N' 'N' 0.0061 0.0033
                         'International Tables Vol C Tables 4.2.6.8 and 6.1.1.4'
    'O' 'O' 0.0106 0.0060
                         'International Tables Vol C Tables 4.2.6.8 and 6.1.1.4'
_computing_data_collection     'APEX2 (Bruker, 2009)'
_computing_cell_refinement     'SAINT (Bruker, 2009)'
_computing_data_reduction     'SAINT (Bruker, 2009)'
_computing_structure_solution     'SHELXS97 (Sheldrick, 2008)'
_computing_structure_refinement     'SHELXL97 (Sheldrick, 2008)'
_computing_molecular_graphics     'X-SEED (Barbour, 2001)'
_computing_publication_material     'publCIF (Westrip, 2010)'
loop_
    _atom_site_type_symbol
    _atom_site_label
    _atom_site_fract_x
    _atom_site_fract_y
    _atom_site_fract_z
    _atom_site_U_iso_or_equiv
    _atom_site_adp_type
    _atom_site_calc_flag
    _atom_site_refinement_flags
    _atom_site_occupancy
    _atom_site_disorder_assembly
    _atom_site_disorder_group
    O O1 0.33173(12) 0.73209(10) 0.32885(12) 0.0290(3) Uani d . 1 . .
    O O2 0.65387(11) 0.56345(9) 0.48381(11) 0.0232(3) Uani d . 1 . .
    O O3 0.56600(12) 0.65279(10) 0.60626(11) 0.0253(3) Uani d D 1 . .
    O O4 0.44923(12) 0.70985(10) 0.71521(12) 0.0279(3) Uani d D 1 . .
    N N1 0.37471(14) 0.57790(11) 0.36783(14) 0.0224(4) Uani d D 1 . .
    N N2 0.51486(14) 0.55398(11) 0.18066(13) 0.0233(4) Uani d . 1 . .
    N N3 0.61709(14) 0.55929(11) 0.29124(13) 0.0219(4) Uani d . 1 . .
    C C1 0.25557(17) 0.65611(14) 0.44515(17) 0.0255(4) Uani d . 1 . .
    H H1A 0.1879 0.7007 0.4123 0.038 Uiso calc R 1 . .
    H H1B 0.3105 0.6728 0.5264 0.038 Uiso calc R 1 . .
    H H1C 0.2237 0.5929 0.4422 0.038 Uiso calc R 1 . .
    C C2 0.32386(16) 0.65897(14) 0.37571(16) 0.0219(4) Uani d . 1 . .
    C C3 0.58105(17) 0.56524(12) 0.37598(16) 0.0199(4) Uani d . 1 . .
    C C4 0.45083(17) 0.57041(13) 0.31423(16) 0.0218(4) Uani d . 1 . .
    C C5 0.41487(17) 0.56533(13) 0.19785(16) 0.0240(4) Uani d . 1 . .
    C C6 0.29135(19) 0.57192(16) 0.09672(18) 0.0326(5) Uani d . 1 . .
    H H6A 0.2302 0.5591 0.1226 0.049 Uiso calc R 1 . .
    H H6B 0.2835 0.5261 0.0374 0.049 Uiso calc R 1 . .
    H H6C 0.2788 0.6350 0.0634 0.049 Uiso calc R 1 . .
    C C7 0.52538(19) 0.60264(14) 0.08616(17) 0.0284(5) Uani d . 1 . .
    H H7A 0.4540 0.5885 0.0116 0.043 Uiso calc R 1 . .
    H H7B 0.5992 0.5817 0.0836 0.043 Uiso calc R 1 . .
    H H7C 0.5300 0.6702 0.1002 0.043 Uiso calc R 1 . .
    C C8 0.73390(18) 0.53349(14) 0.30516(17) 0.0266(4) Uani d . 1 . .
    C C9 0.7468(2) 0.45251(15) 0.25275(18) 0.0326(5) Uani d . 1 . .
    H H9 0.6785 0.4135 0.2091 0.039 Uiso calc R 1 . .
    C C10 0.8600(2) 0.4293(2) 0.2648(2) 0.0501(7) Uani d . 1 . .
    H H10 0.8696 0.3745 0.2285 0.060 Uiso calc R 1 . .
    C C11 0.9594(2) 0.4857(2) 0.3296(3) 0.0681(10) Uani d . 1 . .
    H H11 1.0371 0.4698 0.3375 0.082 Uiso calc R 1 . .
    C C12 0.9456(2) 0.5654(2) 0.3830(3) 0.0676(10) Uani d . 1 . .
    H H12 1.0144 0.6035 0.4284 0.081 Uiso calc R 1 . .
    C C13 0.8323(2) 0.59026(18) 0.3707(2) 0.0428(6) Uani d . 1 . .
    H H13 0.8226 0.6452 0.4067 0.051 Uiso calc R 1 . .
    C C14 0.63471(17) 0.66192(13) 0.72372(15) 0.0202(4) Uani d . 1 . .
    C C15 0.75639(18) 0.64515(14) 0.78429(17) 0.0266(4) Uani d . 1 . .
    H H15 0.7987 0.6232 0.7440 0.032 Uiso calc R 1 . .
    C C16 0.82114(19) 0.65991(16) 0.90656(18) 0.0339(5) Uani d . 1 . .
    C C17 0.9490(2) 0.6515(2) 0.9714(2) 0.0634(9) Uani d U 1 . .
    H H17 0.9945 0.6316 0.9335 0.076 Uiso calc R 1 . .
    C C18 1.0082(3) 0.6715(3) 1.0883(2) 0.0872(13) Uani d U 1 . .
    H H18 1.0944 0.6674 1.1299 0.105 Uiso calc R 1 . .
    C C19 0.9427(2) 0.6980(3) 1.1467(2) 0.0719(10) Uani d U 1 . .
    H H19 0.9845 0.7104 1.2281 0.086 Uiso calc R 1 . .
    C C20 0.8197(2) 0.70618(18) 1.08762(19) 0.0406(6) Uani d U 1 . .
    H H20 0.7761 0.7235 1.1285 0.049 Uiso calc R 1 . .
    C C21 0.75571(18) 0.68925(14) 0.96659(17) 0.0274(4) Uani d . 1 . .
    C C22 0.62919(17) 0.70463(13) 0.90182(16) 0.0211(4) Uani d . 1 . .
    H H22 0.5848 0.7235 0.9413 0.025 Uiso calc R 1 . .
    C C23 0.56923(16) 0.69285(12) 0.78342(16) 0.0198(4) Uani d . 1 . .
    H H1 0.373(2) 0.5318(11) 0.4107(17) 0.036(6) Uiso d D 1 . .
    H H3 0.608(2) 0.6281(17) 0.577(2) 0.054(8) Uiso d D 1 . .
    H H4 0.419(2) 0.7345(19) 0.755(2) 0.067(9) Uiso d D 1 . .
loop_
    _atom_site_aniso_label
    _atom_site_aniso_U_11
    _atom_site_aniso_U_22
    _atom_site_aniso_U_33
    _atom_site_aniso_U_12
    _atom_site_aniso_U_13
    _atom_site_aniso_U_23
    O1 0.0304(8) 0.0313(8) 0.0338(8) 0.0020(6) 0.0222(7) 0.0056(6)
    O2 0.0239(7) 0.0308(7) 0.0178(7) -0.0018(6) 0.0121(6) -0.0039(5)
    O3 0.0269(7) 0.0340(8) 0.0172(7) 0.0026(6) 0.0121(6) -0.0035(6)
    O4 0.0215(7) 0.0423(9) 0.0207(7) 0.0040(6) 0.0106(6) -0.0036(6)
    N1 0.0230(8) 0.0287(9) 0.0210(9) -0.0039(7) 0.0147(7) 0.0004(7)
    N2 0.0266(9) 0.0303(9) 0.0165(8) -0.0067(7) 0.0131(7) -0.0030(7)
    N3 0.0238(8) 0.0281(9) 0.0175(8) -0.0064(7) 0.0127(7) -0.0067(7)
    C1 0.0186(9) 0.0374(11) 0.0224(10) 0.0005(8) 0.0111(8) 0.0010(8)
    C2 0.0169(9) 0.0310(10) 0.0170(9) -0.0037(8) 0.0073(8) -0.0025(8)
    C3 0.0263(10) 0.0194(9) 0.0196(10) -0.0040(7) 0.0155(8) -0.0036(7)
    C4 0.0246(10) 0.0240(10) 0.0214(10) -0.0042(8) 0.0147(8) -0.0025(8)
    C5 0.0273(10) 0.0275(10) 0.0203(10) -0.0063(8) 0.0137(8) -0.0024(8)
    C6 0.0285(11) 0.0463(13) 0.0221(11) -0.0047(10) 0.0110(9) -0.0027(9)
    C7 0.0387(12) 0.0323(11) 0.0211(10) -0.0084(9) 0.0198(10) -0.0035(8)
    C8 0.0275(10) 0.0352(11) 0.0251(11) -0.0061(8) 0.0191(9) -0.0079(8)
    C9 0.0346(12) 0.0400(12) 0.0291(12) -0.0036(10) 0.0198(10) -0.0093(9)
    C10 0.0452(15) 0.0678(18) 0.0458(15) 0.0041(13) 0.0284(13) -0.0223(13)
    C11 0.0308(14) 0.117(3) 0.0654(19) -0.0044(15) 0.0300(14) -0.0417(18)
    C12 0.0341(14) 0.110(3) 0.071(2) -0.0277(15) 0.0349(14) -0.0542(19)
    C13 0.0349(13) 0.0565(15) 0.0477(15) -0.0169(11) 0.0282(12) -0.0290(12)
    C14 0.0257(10) 0.0207(9) 0.0159(9) -0.0005(8) 0.0111(8) -0.0022(7)
    C15 0.0262(10) 0.0348(11) 0.0247(11) 0.0040(8) 0.0169(9) -0.0030(8)
    C16 0.0252(11) 0.0538(14) 0.0230(11) 0.0065(10) 0.0115(9) -0.0049(10)
    C17 0.0274(13) 0.125(3) 0.0358(14) 0.0178(14) 0.0129(11) -0.0205(15)
    C18 0.0297(15) 0.180(4) 0.0390(16) 0.0292(19) 0.0051(13) -0.025(2)
    C19 0.0341(14) 0.142(3) 0.0275(14) 0.0191(16) 0.0041(11) -0.0231(16)
    C20 0.0315(12) 0.0672(17) 0.0221(11) 0.0076(11) 0.0117(10) -0.0076(11)
    C21 0.0251(10) 0.0361(11) 0.0215(10) 0.0012(9) 0.0115(9) -0.0030(8)
    C22 0.0259(10) 0.0235(9) 0.0186(9) -0.0005(8) 0.0145(8) -0.0003(7)
    C23 0.0201(9) 0.0205(9) 0.0197(10) 0.0000(7) 0.0101(8) -0.0004(7)
loop_
    _geom_bond_atom_site_label_1
    _geom_bond_atom_site_label_2
    _geom_bond_site_symmetry_2
    _geom_bond_distance
    _geom_bond_publ_flag
    O1 C2 . 1.236(2) ?
    O2 C3 . 1.261(2) ?
    O3 C14 . 1.360(2) ?
    O3 H3 . 0.85(3) ?
    O4 C23 . 1.354(2) ?
    O4 H4 . 0.85(3) ?
    N1 C2 . 1.347(2) ?
    N1 C4 . 1.415(2) ?
    N1 H1 . 0.868(10) ?
    N2 C5 . 1.371(2) ?
    N2 N3 . 1.404(2) ?
    N2 C7 . 1.466(2) ?
    N3 C3 . 1.369(2) ?
    N3 C8 . 1.425(2) ?
    C1 C2 . 1.498(2) ?
    C1 H1A . 0.9800 ?
    C1 H1B . 0.9800 ?
    C1 H1C . 0.9800 ?
    C3 C4 . 1.433(3) ?
    C4 C5 . 1.360(3) ?
    C5 C6 . 1.484(3) ?
    C6 H6A . 0.9800 ?
    C6 H6B . 0.9800 ?
    C6 H6C . 0.9800 ?
    C7 H7A . 0.9800 ?
    C7 H7B . 0.9800 ?
    C7 H7C . 0.9800 ?
    C8 C13 . 1.380(3) ?
    C8 C9 . 1.389(3) ?
    C9 C10 . 1.381(3) ?
    C9 H9 . 0.9500 ?
    C10 C11 . 1.383(4) ?
    C10 H10 . 0.9500 ?
    C11 C12 . 1.385(4) ?
    C11 H11 . 0.9500 ?
    C12 C13 . 1.388(3) ?
    C12 H12 . 0.9500 ?
    C13 H13 . 0.9500 ?
    C14 C15 . 1.361(3) ?
    C14 C23 . 1.430(2) ?
    C15 C16 . 1.418(3) ?
    C15 H15 . 0.9500 ?
    C16 C17 . 1.413(3) ?
    C16 C21 . 1.426(3) ?
    C17 C18 . 1.369(4) ?
    C17 H17 . 0.9500 ?
    C18 C19 . 1.398(4) ?
    C18 H18 . 0.9500 ?
    C19 C20 . 1.358(3) ?
    C19 H19 . 0.9500 ?
    C20 C21 . 1.409(3) ?
    C20 H20 . 0.9500 ?
    C21 C22 . 1.411(3) ?
    C22 C23 . 1.367(3) ?
    C22 H22 . 0.9500 ?
loop_
    _geom_angle_atom_site_label_1
    _geom_angle_atom_site_label_2
    _geom_angle_atom_site_label_3
    _geom_angle_site_symmetry_1
    _geom_angle_site_symmetry_3
    _geom_angle
    _geom_angle_publ_flag
    C14 O3 H3 . . 109.9(18) ?
    C23 O4 H4 . . 110.2(19) ?
    C2 N1 C4 . . 123.16(16) ?
    C2 N1 H1 . . 117.1(15) ?
    C4 N1 H1 . . 118.4(15) ?
    C5 N2 N3 . . 106.52(14) ?
    C5 N2 C7 . . 121.38(17) ?
    N3 N2 C7 . . 115.82(15) ?
    C3 N3 N2 . . 110.07(14) ?
    C3 N3 C8 . . 127.60(16) ?
    N2 N3 C8 . . 119.84(14) ?
    C2 C1 H1A . . 109.5 ?
    C2 C1 H1B . . 109.5 ?
    H1A C1 H1B . . 109.5 ?
    C2 C1 H1C . . 109.5 ?
    H1A C1 H1C . . 109.5 ?
    H1B C1 H1C . . 109.5 ?
    O1 C2 N1 . . 122.93(17) ?
    O1 C2 C1 . . 121.01(17) ?
    N1 C2 C1 . . 116.05(17) ?
    O2 C3 N3 . . 123.60(17) ?
    O2 C3 C4 . . 131.17(16) ?
    N3 C3 C4 . . 105.21(15) ?
    C5 C4 N1 . . 126.85(17) ?
    C5 C4 C3 . . 108.47(16) ?
    N1 C4 C3 . . 124.68(16) ?
    C4 C5 N2 . . 109.47(17) ?
    C4 C5 C6 . . 130.11(18) ?
    N2 C5 C6 . . 120.40(17) ?
    C5 C6 H6A . . 109.5 ?
    C5 C6 H6B . . 109.5 ?
    H6A C6 H6B . . 109.5 ?
    C5 C6 H6C . . 109.5 ?
    H6A C6 H6C . . 109.5 ?
    H6B C6 H6C . . 109.5 ?
    N2 C7 H7A . . 109.5 ?
    N2 C7 H7B . . 109.5 ?
    H7A C7 H7B . . 109.5 ?
    N2 C7 H7C . . 109.5 ?
    H7A C7 H7C . . 109.5 ?
    H7B C7 H7C . . 109.5 ?
    C13 C8 C9 . . 121.35(19) ?
    C13 C8 N3 . . 118.83(18) ?
    C9 C8 N3 . . 119.81(18) ?
    C10 C9 C8 . . 119.3(2) ?
    C10 C9 H9 . . 120.4 ?
    C8 C9 H9 . . 120.4 ?
    C9 C10 C11 . . 120.1(2) ?
    C9 C10 H10 . . 119.9 ?
    C11 C10 H10 . . 119.9 ?
    C10 C11 C12 . . 120.0(2) ?
    C10 C11 H11 . . 120.0 ?
    C12 C11 H11 . . 120.0 ?
    C11 C12 C13 . . 120.6(2) ?
    C11 C12 H12 . . 119.7 ?
    C13 C12 H12 . . 119.7 ?
    C8 C13 C12 . . 118.7(2) ?
    C8 C13 H13 . . 120.7 ?
    C12 C13 H13 . . 120.7 ?
    O3 C14 C15 . . 125.21(16) ?
    O3 C14 C23 . . 114.64(16) ?
    C15 C14 C23 . . 120.15(17) ?
    C14 C15 C16 . . 121.07(17) ?
    C14 C15 H15 . . 119.5 ?
    C16 C15 H15 . . 119.5 ?
    C17 C16 C15 . . 123.06(19) ?
    C17 C16 C21 . . 117.99(19) ?
    C15 C16 C21 . . 118.87(18) ?
    C18 C17 C16 . . 121.0(2) ?
    C18 C17 H17 . . 119.5 ?
    C16 C17 H17 . . 119.5 ?
    C17 C18 C19 . . 120.5(2) ?
    C17 C18 H18 . . 119.8 ?
    C19 C18 H18 . . 119.8 ?
    C20 C19 C18 . . 120.3(2) ?
    C20 C19 H19 . . 119.8 ?
    C18 C19 H19 . . 119.8 ?
    C19 C20 C21 . . 120.9(2) ?
    C19 C20 H20 . . 119.5 ?
    C21 C20 H20 . . 119.5 ?
    C20 C21 C22 . . 121.83(18) ?
    C20 C21 C16 . . 119.28(19) ?
    C22 C21 C16 . . 118.82(18) ?
    C23 C22 C21 . . 121.33(17) ?
    C23 C22 H22 . . 119.3 ?
    C21 C22 H22 . . 119.3 ?
    O4 C23 C22 . . 124.57(16) ?
    O4 C23 C14 . . 115.71(16) ?
    C22 C23 C14 . . 119.71(17) ?
loop_
    _geom_torsion_atom_site_label_1
    _geom_torsion_atom_site_label_2
    _geom_torsion_atom_site_label_3
    _geom_torsion_atom_site_label_4
    _geom_torsion_site_symmetry_1
    _geom_torsion_site_symmetry_2
    _geom_torsion_site_symmetry_3
    _geom_torsion_site_symmetry_4
    _geom_torsion
    _geom_torsion_publ_flag
    C5 N2 N3 C3 . . . . 5.4(2) ?
    C7 N2 N3 C3 . . . . 143.68(16) ?
    C5 N2 N3 C8 . . . . 168.77(16) ?
    C7 N2 N3 C8 . . . . -52.9(2) ?
    C4 N1 C2 O1 . . . . 5.8(3) ?
    C4 N1 C2 C1 . . . . -174.38(16) ?
    N2 N3 C3 O2 . . . . 174.23(16) ?
    C8 N3 C3 O2 . . . . 12.4(3) ?
    N2 N3 C3 C4 . . . . -4.09(19) ?
    C8 N3 C3 C4 . . . . -165.87(17) ?
    C2 N1 C4 C5 . . . . -79.6(3) ?
    C2 N1 C4 C3 . . . . 101.6(2) ?
    O2 C3 C4 C5 . . . . -176.82(19) ?
    N3 C3 C4 C5 . . . . 1.3(2) ?
    O2 C3 C4 N1 . . . . 2.2(3) ?
    N3 C3 C4 N1 . . . . -179.66(17) ?
    N1 C4 C5 N2 . . . . -176.99(17) ?
    C3 C4 C5 N2 . . . . 2.0(2) ?
    N1 C4 C5 C6 . . . . 4.2(3) ?
    C3 C4 C5 C6 . . . . -176.78(19) ?
    N3 N2 C5 C4 . . . . -4.4(2) ?
    C7 N2 C5 C4 . . . . -139.91(18) ?
    N3 N2 C5 C6 . . . . 174.48(17) ?
    C7 N2 C5 C6 . . . . 39.0(3) ?
    C3 N3 C8 C13 . . . . -64.6(3) ?
    N2 N3 C8 C13 . . . . 135.2(2) ?
    C3 N3 C8 C9 . . . . 115.5(2) ?
    N2 N3 C8 C9 . . . . -44.7(3) ?
    C13 C8 C9 C10 . . . . -1.2(3) ?
    N3 C8 C9 C10 . . . . 178.6(2) ?
    C8 C9 C10 C11 . . . . 0.8(4) ?
    C9 C10 C11 C12 . . . . 0.3(5) ?
    C10 C11 C12 C13 . . . . -1.0(5) ?
    C9 C8 C13 C12 . . . . 0.5(4) ?
    N3 C8 C13 C12 . . . . -179.3(2) ?
    C11 C12 C13 C8 . . . . 0.6(5) ?
    O3 C14 C15 C16 . . . . 177.70(19) ?
    C23 C14 C15 C16 . . . . -1.5(3) ?
    C14 C15 C16 C17 . . . . -174.2(2) ?
    C14 C15 C16 C21 . . . . 2.5(3) ?
    C15 C16 C17 C18 . . . . 176.3(3) ?
    C21 C16 C17 C18 . . . . -0.4(5) ?
    C16 C17 C18 C19 . . . . 2.0(6) ?
    C17 C18 C19 C20 . . . . -1.5(6) ?
    C18 C19 C20 C21 . . . . -0.7(5) ?
    C19 C20 C21 C22 . . . . -174.8(3) ?
    C19 C20 C21 C16 . . . . 2.3(4) ?
    C17 C16 C21 C20 . . . . -1.7(3) ?
    C15 C16 C21 C20 . . . . -178.5(2) ?
    C17 C16 C21 C22 . . . . 175.4(2) ?
    C15 C16 C21 C22 . . . . -1.4(3) ?
    C20 C21 C22 C23 . . . . 176.4(2) ?
    C16 C21 C22 C23 . . . . -0.7(3) ?
    C21 C22 C23 O4 . . . . -177.26(18) ?
    C21 C22 C23 C14 . . . . 1.7(3) ?
    O3 C14 C23 O4 . . . . -0.8(2) ?
    C15 C14 C23 O4 . . . . 178.42(17) ?
    O3 C14 C23 C22 . . . . -179.90(16) ?
    C15 C14 C23 C22 . . . . -0.6(3) ?
loop_
    _geom_hbond_atom_site_label_D
    _geom_hbond_atom_site_label_H
    _geom_hbond_atom_site_label_A
    _geom_hbond_site_symmetry_A
    _geom_hbond_distance_DH
    _geom_hbond_distance_HA
    _geom_hbond_distance_DA
    _geom_hbond_angle_DHA
    _geom_hbond_publ_flag
    N1 H1 O2 3_666 0.870(10)
                           2.070(10)
                                   2.924(2) 169(2) yes
    O3 H3 O2 . 0.85(3) 1.81(3) 2.639(2) 163(3) yes
    O4 H4 O1 4_576 0.85(3) 1.81(3) 2.646(2) 168(3) yes
