# Supplementary material for: N-(1,5-Dimethyl-3-oxo-2-phenyl-2,3-dihydro-1H-pyrazol-4-yl)acetamide–naphthalene-2,3-diol (1/1)
Source: Acta Crystallogr Sect E Struct Rep Online. 2010 Jun 26;66(Pt 7):o1850. doi: 10.1107/S1600536810024438 (PMC3007032; doi:10.1107/S1600536810024438)
Supplement: Supplementary file 2 [file e-66-o1850-Isup2.hkl]

# 
# h,k,l, Fc-squared, Fo-squared, sigma(Fo-squared) and status flag 
# 
data_I
_shelx_title '  P21/c' 
_shelx_refln_list_code          4 
_shelx_F_calc_maximum      279.99 
_exptl_crystal_F_000       856.00 
_reflns_d_resolution_high  0.7697 
 
loop_ 
 _symmetry_equiv_pos_as_xyz 
 'x, y, z' 
 '-x, y+1/2, -z+1/2' 
 '-x, -y, -z' 
 'x, -y-1/2, z-1/2' 
 
_cell_length_a    12.4262 
_cell_length_b    14.3040 
_cell_length_c    12.9589 
_cell_angle_alpha  90.000 
_cell_angle_beta  117.845 
_cell_angle_gamma  90.000 
 
_shelx_F_squared_multiplier     1.000 
 
loop_ 
 _refln_index_h 
 _refln_index_k 
 _refln_index_l 
 _refln_F_squared_calc 
 _refln_F_squared_meas 
 _refln_F_squared_sigma 
 _refln_observed_status 
   1   0   0    24619.83    20769.95    372.73 o 
   2   0   0      452.05      404.03      8.87 o 
   3   0   0     3727.88     3613.76     67.12 o 
   4   0   0      181.94      224.94     10.49 o 
   5   0   0     3080.10     3318.20     55.11 o 
   6   0   0      115.16      156.93     14.06 o 
   7   0   0       16.09       12.31      4.96 o 
   8   0   0      114.53      115.59     17.95 o 
   9   0   0       80.25       71.20     14.33 o 
  10   0   0     2382.76     2136.82     63.89 o 
  11   0   0       96.33       71.88     15.97 o 
  12   0   0      112.02       90.76     18.57 o 
  13   0   0       70.75       62.26     17.04 o 
  14   0   0       67.95       69.33     19.29 o 
   1   1   0     3510.49     3265.42     37.60 o 
   2   1   0     1414.56     1350.52     18.16 o 
   3   1   0     2635.53     2400.75     30.37 o 
   4   1   0     3012.30     2924.48     33.81 o 
   5   1   0      482.45      478.91     14.19 o 
   6   1   0     3335.15     3699.36     47.46 o 
   7   1   0       48.23       55.58      4.63 o 
   8   1   0      140.26      168.44      9.79 o 
   9   1   0        1.89        2.63      6.82 o 
  10   1   0      451.34      445.04     22.87 o 
  11   1   0       93.02       54.85     10.50 o 
  12   1   0        6.05        6.89      8.58 o 
  13   1   0       38.63       42.29     11.73 o 
  14   1   0        4.86       -1.37      9.81 o 
   0   2   0      348.25      325.89      9.44 o 
   1   2   0      349.28      255.85      4.85 o 
   2   2   0      214.72      245.38      6.15 o 
   3   2   0       14.71       19.64      3.32 o 
   4   2   0        2.73        5.80      3.11 o 
   5   2   0      305.77      320.62     20.41 o 
   6   2   0      128.32      142.51     14.79 o 
   7   2   0        0.08        2.16      4.03 o 
   8   2   0      815.57      799.98     20.99 o 
   9   2   0      941.78      990.45     25.96 o 
  10   2   0       53.66       34.74      9.02 o 
  11   2   0       61.17       44.61     10.37 o 
  12   2   0       61.66       50.99     11.30 o 
  13   2   0       19.22       29.92     10.84 o 
  14   2   0       12.14       13.81     10.70 o 
   1   3   0       14.51        2.06      1.72 o 
   2   3   0      984.54      887.55     12.65 o 
   3   3   0     1248.16     1183.57     16.01 o 
   4   3   0       24.68       39.21      4.41 o 
   5   3   0       51.32       43.39      5.08 o 
   6   3   0        1.93        3.26      3.84 o 
   7   3   0     1181.13     1163.15     24.21 o 
   8   3   0      561.08      562.39     19.37 o 
   9   3   0       17.66       17.70      6.31 o 
  10   3   0        2.53       -5.64      6.69 o 
  11   3   0       47.76       53.88     10.44 o 
  12   3   0        6.33       11.64      8.93 o 
  13   3   0      121.69      142.18     16.62 o 
  14   3   0      111.74      150.37     17.76 o 
   0   4   0     3651.14     3344.88     65.52 o 
   1   4   0       27.08        9.94      3.78 o 
   2   4   0       20.86       13.21      2.76 o 
   3   4   0      722.52      696.34     11.65 o 
   4   4   0        3.50       -0.75      3.10 o 
   5   4   0      172.37      194.63      9.23 o 
   6   4   0       27.74       21.65      4.88 o 
   7   4   0       19.37       36.61      6.13 o 
   8   4   0        7.87        5.06      5.37 o 
   9   4   0        3.57       -2.65      5.47 o 
  10   4   0        0.34       -7.62      5.61 o 
  11   4   0       13.07       10.34      8.42 o 
  12   4   0       46.23       33.88     10.25 o 
  13   4   0       28.53       37.44     11.43 o 
   1   5   0     1789.92     1771.42     28.36 o 
   2   5   0       20.99       15.57      2.97 o 
   3   5   0      322.50      301.67      7.91 o 
   4   5   0     1453.81     1479.55     20.99 o 
   5   5   0      633.14      627.48     15.24 o 
   6   5   0       57.15       47.44      6.20 o 
   7   5   0       32.77       34.33      6.47 o 
   8   5   0        1.20        8.51      5.70 o 
   9   5   0       12.13       13.81      6.70 o 
  10   5   0       57.17       61.52      9.05 o 
  11   5   0       61.39       59.26     11.26 o 
  12   5   0       43.21       54.74     12.13 o 
  13   5   0      157.62      178.60     17.97 o 
   0   6   0      804.22      860.27     20.12 o 
   1   6   0     3506.16     3269.09     80.91 o 
   2   6   0      319.53      332.66     13.10 o 
   3   6   0       34.25       38.23      4.41 o 
   4   6   0     2080.11     2130.85     28.54 o 
   5   6   0      113.69      132.92      6.08 o 
   6   6   0      435.61      422.05     13.96 o 
   7   6   0       18.27       17.97      6.21 o 
   8   6   0        3.81        2.37      6.04 o 
   9   6   0       60.24       63.74      8.89 o 
  10   6   0       83.35       72.43      9.97 o 
  11   6   0        5.13       -6.93      8.38 o 
  12   6   0       68.41       61.91     14.31 o 
  13   6   0       32.68       25.72     14.79 o 
   1   7   0     1306.30     1380.42     22.65 o 
   2   7   0     1224.64     1210.62     30.36 o 
   3   7   0      484.93      445.40     10.82 o 
   4   7   0        0.03        4.40      3.64 o 
   5   7   0       56.44       65.82      5.37 o 
   6   7   0      257.16      341.09     14.74 o 
   7   7   0       21.14       26.44      6.89 o 
   8   7   0        8.99       14.12      6.46 o 
   9   7   0       15.52        2.18      6.86 o 
  10   7   0       16.76       17.46      7.77 o 
  11   7   0       32.43       23.40      8.52 o 
  12   7   0       38.92       39.61     12.11 o 
  13   7   0       58.58       80.71     17.70 o 
   0   8   0    13666.78    13716.56    203.88 o 
   1   8   0     3099.91     3013.66     38.11 o 
   2   8   0      169.31      179.68     11.79 o 
   3   8   0       27.12       23.33      3.81 o 
   4   8   0      424.88      411.38     11.39 o 
   5   8   0      443.42      484.61     12.55 o 
   6   8   0      190.38      201.31     11.97 o 
   7   8   0       42.92       52.39      8.25 o 
   8   8   0       23.51       18.15      7.35 o 
   9   8   0       51.56       48.27      8.99 o 
  10   8   0       50.24       44.83      9.41 o 
  11   8   0       19.31       17.58      8.66 o 
  12   8   0        0.63       -6.73     12.88 o 
   1   9   0       29.78       34.81      5.21 o 
   2   9   0        9.47       12.86      4.25 o 
   3   9   0       11.65        8.24      3.80 o 
   4   9   0      174.22      177.45     10.05 o 
   5   9   0      217.02      200.01      9.50 o 
   6   9   0      199.02      222.32     12.99 o 
   7   9   0       15.56       21.14      7.20 o 
   8   9   0       14.13       22.40      7.74 o 
   9   9   0        4.29        9.83      7.52 o 
  10   9   0       12.80        5.78      7.91 o 
  11   9   0      104.44      105.32     12.36 o 
  12   9   0       11.27        6.53     11.31 o 
   0  10   0     1810.00     1772.91     53.30 o 
   1  10   0      385.60      371.88     12.20 o 
   2  10   0      272.42      282.37     11.35 o 
   3  10   0      501.53      469.95     20.20 o 
   4  10   0        1.59       -1.27      4.28 o 
   5  10   0       28.18       16.76      6.66 o 
   6  10   0       26.30       35.81      7.81 o 
   7  10   0        1.77        1.36      6.42 o 
   8  10   0       90.15       81.60     10.01 o 
   9  10   0        0.42       17.78      7.78 o 
  10  10   0       10.42        5.59      8.16 o 
  11  10   0       55.92       55.19     10.85 o 
  12  10   0      116.87      129.79     17.16 o 
   1  11   0      173.15      151.38      9.22 o 
   2  11   0        0.58       -3.89      4.63 o 
   3  11   0      393.69      398.36     14.74 o 
   4  11   0       55.73       59.41      7.07 o 
   5  11   0        4.27       -8.53      6.31 o 
   6  11   0      149.26      163.52     15.19 o 
   7  11   0       30.00       16.61      9.16 o 
   8  11   0        9.36        5.00      7.47 o 
   9  11   0        0.42       -0.32      7.13 o 
  10  11   0        5.30        6.90      8.49 o 
  11  11   0        5.40        0.16      9.24 o 
   0  12   0      113.27      125.95     12.65 o 
   1  12   0        0.16        0.13      4.86 o 
   2  12   0       18.90       17.77      5.73 o 
   3  12   0       99.07      105.30      8.68 o 
   4  12   0      247.53      253.73     13.44 o 
   5  12   0        7.25       10.78      5.81 o 
   6  12   0       62.79       52.50     10.18 o 
   7  12   0        3.00        5.71      7.30 o 
   8  12   0       28.56       22.44      9.83 o 
   9  12   0        1.53       -3.95      7.70 o 
  10  12   0        0.03       -0.24      9.84 o 
   1  13   0       31.54       15.95      7.14 o 
   2  13   0      115.80      119.10     11.81 o 
   3  13   0       19.59       22.62      8.09 o 
   4  13   0      157.28      134.81     14.49 o 
   5  13   0      145.65      191.42     15.98 o 
   6  13   0      279.61      287.31     19.42 o 
   7  13   0       15.25       23.13     15.70 o 
   8  13   0        1.04       -1.78     10.13 o 
   9  13   0        1.11       -6.85     10.63 o 
  10  13   0        1.56       -9.69     12.08 o 
   0  14   0     1086.15      985.51     39.04 o 
   1  14   0      346.87      352.20     19.34 o 
   2  14   0       44.17       55.10      9.86 o 
   3  14   0       23.64       20.57      7.73 o 
   4  14   0      261.32      240.92     20.61 o 
   5  14   0      147.33      138.20     28.30 o 
   6  14   0       32.35       47.28     13.04 o 
   7  14   0       17.00       -0.93     10.33 o 
   8  14   0       30.02       26.54     12.76 o 
   9  14   0        8.08        3.15     12.86 o 
   1  15   0       21.32       22.79      8.40 o 
   2  15   0      139.34      133.08     13.51 o 
   3  15   0       25.48       24.82      8.80 o 
   4  15   0       10.10       -8.68     12.05 o 
   5  15   0        3.40       -0.81      9.47 o 
   6  15   0       16.21       21.29     11.44 o 
   7  15   0        4.96        3.82     18.01 o 
   8  15   0       15.12       16.67     12.57 o 
   0  16   0        6.44       -3.16     10.21 o 
   1  16   0       62.74       72.86     11.19 o 
   2  16   0      109.69       84.50     17.46 o 
   3  16   0        0.04        5.37      9.91 o 
   4  16   0       33.86       26.62     11.38 o 
   5  16   0       29.33       53.95     14.84 o 
   6  16   0       50.46       22.69     12.04 o 
   7  16   0        4.85      -11.36     11.11 o 
   1  17   0        2.04       -3.48      7.49 o 
   2  17   0        1.13        2.35      7.80 o 
   3  17   0       73.16       96.07     20.01 o 
   4  17   0       25.36       35.78     12.46 o 
   5  17   0       20.83       13.46     11.37 o 
   0  18   0       35.51       12.25     32.86 o 
   1  18   0       46.50       47.99     11.13 o 
   2  18   0       18.31       22.68     12.60 o 
   3  18   0        6.45       28.36     11.84 o 
 -14   1   1      163.82      201.83     18.95 o 
 -13   1   1        0.29       -7.25      8.15 o 
 -12   1   1       46.14       41.36     13.06 o 
 -11   1   1       20.94       22.39      8.42 o 
 -10   1   1     1157.21     1149.39     30.74 o 
  -9   1   1      795.14      755.79     18.72 o 
  -8   1   1      111.39      100.64      6.27 o 
  -7   1   1        0.02        0.76      2.76 o 
  -6   1   1       41.64       41.53      3.88 o 
  -5   1   1     1401.16     1252.92     30.91 o 
  -4   1   1     1977.10     1843.61     25.30 o 
  -3   1   1     2887.08     2675.87     30.14 o 
  -2   1   1     3856.67     3495.24     37.12 o 
  -1   1   1       93.94      108.17      3.10 o 
   0   1   1     2388.96     2237.23     23.67 o 
   1   1   1     1626.24     1641.09     18.53 o 
   2   1   1     5632.69     5241.31     60.19 o 
   3   1   1     1385.01     1331.35     19.20 o 
   4   1   1     3620.87     3647.00     41.59 o 
   5   1   1       71.23       80.42      6.79 o 
   6   1   1        6.26        9.79      3.62 o 
   7   1   1       76.07       73.55      6.07 o 
   8   1   1      189.69      193.49     10.69 o 
   9   1   1       64.71       91.33     11.13 o 
  10   1   1       34.22       26.51      8.86 o 
  11   1   1        4.30       -6.31      7.15 o 
  12   1   1      116.67      122.36     14.73 o 
  13   1   1      117.28      131.85     16.02 o 
 -14   2   1       29.34       25.01     10.83 o 
 -13   2   1      151.80      119.45     14.70 o 
 -12   2   1       55.99       53.88     11.05 o 
 -11   2   1        0.91        0.08      9.79 o 
 -10   2   1       30.70       37.54      8.95 o 
  -9   2   1        1.82        3.97      5.53 o 
  -8   2   1      275.57      275.97     14.87 o 
  -7   2   1       50.20       36.58      3.81 o 
  -6   2   1     1350.91     1323.76     21.31 o 
  -5   2   1       58.69       74.40      4.74 o 
  -4   2   1       21.15       27.49      3.69 o 
  -3   2   1       12.31       18.89      2.50 o 
  -2   2   1     4151.20     4068.11     47.63 o 
  -1   2   1      159.56      147.47      3.71 o 
   0   2   1     3161.37     2802.93     30.09 o 
   1   2   1     3226.42     2919.34     31.83 o 
   2   2   1       43.85       50.50      2.83 o 
   3   2   1     2410.51     2311.28     31.20 o 
   4   2   1        1.56        6.32      3.26 o 
   5   2   1      712.45      750.37     18.27 o 
   6   2   1       39.29       35.15      5.21 o 
   7   2   1      140.57      159.60     12.63 o 
   8   2   1       63.27       65.69      7.50 o 
   9   2   1     1064.43     1035.17     28.55 o 
  10   2   1      809.48      719.75     24.89 o 
  11   2   1       22.68       16.57      8.74 o 
  12   2   1      114.09      143.93     15.80 o 
  13   2   1       22.94       17.60     10.28 o 
 -14   3   1       12.45        3.57      9.98 o 
 -13   3   1       39.41       57.89     11.89 o 
 -12   3   1        2.32       -0.16      7.96 o 
 -11   3   1       47.38       42.72      9.75 o 
 -10   3   1        0.19        8.39      6.45 o 
  -9   3   1        1.39       -1.18      4.84 o 
  -8   3   1      211.39      203.76     11.07 o 
  -7   3   1     1323.67     1477.17     26.19 o 
  -6   3   1      779.70      727.87     16.72 o 
  -5   3   1     1796.68     1885.24     24.62 o 
  -4   3   1      545.99      502.74      9.59 o 
  -3   3   1       31.14       31.98      3.07 o 
  -2   3   1      598.74      625.73     10.02 o 
  -1   3   1    31321.60    28122.12    562.95 o 
   0   3   1     5334.50     5005.16     52.86 o 
   1   3   1     1110.01     1060.50     14.24 o 
   2   3   1     5072.08     4552.41     49.41 o 
   3   3   1      367.72      380.33     12.42 o 
   4   3   1       30.11       21.40      4.52 o 
   5   3   1      343.81      374.96     11.19 o 
   6   3   1       47.55       53.30      6.23 o 
   7   3   1       20.54        6.87      5.05 o 
   8   3   1        0.16        4.27      5.29 o 
   9   3   1      970.13      829.76     21.30 o 
  10   3   1       97.46       99.17     11.96 o 
  11   3   1      150.91      116.77     19.14 o 
  12   3   1       73.47       56.97     11.64 o 
  13   3   1       45.19       50.81     12.45 o 
 -14   4   1      242.56      275.22     21.79 o 
 -13   4   1       26.19       21.41     10.25 o 
 -12   4   1      149.65      149.41     19.35 o 
 -11   4   1     1411.18     1207.60     38.53 o 
 -10   4   1        8.68        3.04      5.36 o 
  -9   4   1       29.89       40.30      7.13 o 
  -8   4   1      107.53      107.81      9.10 o 
  -7   4   1        0.72        6.52      4.56 o 
  -6   4   1     3258.23     3501.78     52.92 o 
  -5   4   1     2089.93     2164.06     30.99 o 
  -4   4   1     2495.22     2402.41     29.75 o 
  -3   4   1        3.21        5.76      1.90 o 
  -2   4   1     5701.21     5439.75     58.67 o 
  -1   4   1    78397.13    68553.37   2269.04 o 
   0   4   1    20877.64    19906.72    217.19 o 
   1   4   1     1454.71     1284.58     17.18 o 
   2   4   1     2384.97     2348.54     28.34 o 
   3   4   1     1224.97     1186.81     16.94 o 
   4   4   1       24.11       11.88      3.98 o 
   5   4   1      922.18      956.23     21.53 o 
   6   4   1      214.28      238.68     12.50 o 
   7   4   1      220.23      249.36     12.41 o 
   8   4   1       27.25       26.71      6.79 o 
   9   4   1      126.47      149.96     13.55 o 
  10   4   1       30.02        7.60     10.10 o 
  11   4   1       25.58       26.82      9.43 o 
  12   4   1       55.70       37.97     10.92 o 
  13   4   1       21.54       22.64     11.05 o 
 -14   5   1        0.23       15.87     10.87 o 
 -13   5   1       65.45       85.52     17.04 o 
 -12   5   1        0.05        3.76     10.58 o 
 -11   5   1       11.22       15.81      7.71 o 
 -10   5   1        3.52        0.28      6.19 o 
  -9   5   1       74.74       73.72      8.73 o 
  -8   5   1       23.38       29.72      6.56 o 
  -7   5   1      217.18      214.10     15.34 o 
  -6   5   1       12.94       10.78      4.69 o 
  -5   5   1        8.66       15.95      4.25 o 
  -4   5   1      600.50      612.05     11.84 o 
  -3   5   1       66.70       56.56      5.47 o 
  -2   5   1      435.64      444.81     10.14 o 
  -1   5   1     1092.82      990.10     14.83 o 
   0   5   1     2251.47     2218.37     27.26 o 
   1   5   1       54.49       47.27      4.74 o 
   2   5   1       56.49       65.20      4.68 o 
   3   5   1        3.29        5.18      2.68 o 
   4   5   1      563.87      549.20     11.73 o 
   5   5   1     4761.26     5088.43     66.42 o 
   6   5   1        6.83        9.24      5.13 o 
   7   5   1       51.78       37.42      6.86 o 
   8   5   1       37.23       54.77      8.20 o 
   9   5   1       15.14       17.17      6.97 o 
  10   5   1      147.63      123.82     11.57 o 
  11   5   1      104.60      103.99     21.13 o 
  12   5   1       40.78       47.98     11.92 o 
  13   5   1       22.75       34.45     11.67 o 
 -13   6   1       36.15       40.66     13.66 o 
 -12   6   1       29.27       17.92     10.11 o 
 -11   6   1       33.27       31.41      8.28 o 
 -10   6   1       31.14       24.48      7.33 o 
  -9   6   1      236.30      231.59     13.77 o 
  -8   6   1        0.01       -0.66      5.58 o 
  -7   6   1      119.64      134.24      9.86 o 
  -6   6   1       33.01       38.29      4.43 o 
  -5   6   1        3.27        0.24      4.11 o 
  -4   6   1      978.68      984.64     18.38 o 
  -3   6   1      617.14      582.51     11.80 o 
  -2   6   1       33.94       28.36      4.72 o 
  -1   6   1        7.13       17.27      3.48 o 
   0   6   1     1858.76     1732.41     23.29 o 
   1   6   1      243.17      248.56      8.57 o 
   2   6   1       81.16       81.36      5.24 o 
   3   6   1       56.47       60.94      4.87 o 
   4   6   1      445.25      436.51     13.98 o 
   5   6   1        6.31        2.89      4.63 o 
   6   6   1        4.15        5.01      5.24 o 
   7   6   1      160.14      172.25     11.43 o 
   8   6   1       37.44       33.17      7.55 o 
   9   6   1      173.00      156.07     12.18 o 
  10   6   1      134.97      138.87     12.39 o 
  11   6   1       28.63       18.96     13.72 o 
  12   6   1        2.17        4.76      8.82 o 
  13   6   1        0.14        4.43     10.28 o 
 -13   7   1       25.25       15.70     11.16 o 
 -12   7   1       28.57       38.98     11.64 o 
 -11   7   1       51.29       52.96      9.67 o 
 -10   7   1      137.63      127.56     11.71 o 
  -9   7   1      159.84      172.87     14.83 o 
  -8   7   1       12.88        2.34      6.32 o 
  -7   7   1      136.94      137.05     10.19 o 
  -6   7   1      156.26      131.61      7.24 o 
  -5   7   1      384.37      371.72     10.55 o 
  -4   7   1     2254.73     2266.11     47.69 o 
  -3   7   1      376.96      284.08      9.93 o 
  -2   7   1      620.47      625.80     13.61 o 
  -1   7   1     1884.99     1706.20     23.90 o 
   0   7   1        0.63       -3.65      3.16 o 
   1   7   1      434.53      441.52     10.58 o 
   2   7   1       27.75       51.27      5.02 o 
   3   7   1       49.23       42.95      6.10 o 
   4   7   1        3.12        5.31      3.47 o 
   5   7   1       26.27       28.72      6.21 o 
   6   7   1      254.30      222.92     20.97 o 
   7   7   1      182.26      207.09     12.76 o 
   8   7   1        0.94        4.12      6.41 o 
   9   7   1       46.18       44.01      8.79 o 
  10   7   1        0.20        3.24      7.23 o 
  11   7   1       77.89       75.69     12.92 o 
  12   7   1       11.73       -6.07     11.48 o 
 -13   8   1      103.42      105.69     15.79 o 
 -12   8   1       50.85       51.88     10.87 o 
 -11   8   1       19.77        5.82      7.94 o 
 -10   8   1       30.93       22.73      8.21 o 
  -9   8   1        1.50        9.62      6.90 o 
  -8   8   1      131.82      142.72     11.50 o 
  -7   8   1      185.50      214.86     12.80 o 
  -6   8   1        7.13        7.30      5.71 o 
  -5   8   1      301.08      341.84     12.54 o 
  -4   8   1      731.64      707.91     14.85 o 
  -3   8   1      902.49      817.28     15.69 o 
  -2   8   1     1332.24     1311.61     20.71 o 
  -1   8   1       59.92       61.41      5.52 o 
   0   8   1      898.23      953.24     16.90 o 
   1   8   1        7.56        6.76      5.09 o 
   2   8   1      252.52      247.99     11.08 o 
   3   8   1      331.20      336.37     10.57 o 
   4   8   1       45.47       50.18      5.47 o 
   5   8   1      206.75      228.59     12.34 o 
   6   8   1        9.71        6.28      5.98 o 
   7   8   1       49.63       64.62      8.56 o 
   8   8   1       14.58        7.11      9.09 o 
   9   8   1       74.03       49.30      8.98 o 
  10   8   1       10.69       -3.56      8.66 o 
  11   8   1       13.75        6.63      8.52 o 
  12   8   1        4.68       10.51     11.09 o 
 -12   9   1       59.16       78.21     11.84 o 
 -11   9   1       35.21       42.08      9.78 o 
 -10   9   1      138.59      117.67     11.96 o 
  -9   9   1       77.31       86.76     10.45 o 
  -8   9   1       18.73       24.89      7.73 o 
  -7   9   1      336.49      348.35     16.28 o 
  -6   9   1        0.58        3.06      5.90 o 
  -5   9   1      112.92      106.55      7.58 o 
  -4   9   1       15.79       14.26      4.96 o 
  -3   9   1        4.73        4.43      4.11 o 
  -2   9   1       16.34       25.05      4.78 o 
  -1   9   1      926.47      797.67     15.83 o 
   0   9   1      736.00      729.11     18.85 o 
   1   9   1      459.09      398.25     11.56 o 
   2   9   1        2.30       -5.57      3.71 o 
   3   9   1      523.13      536.86     13.74 o 
   4   9   1      967.22      945.58     18.47 o 
   5   9   1      246.29      280.93     14.09 o 
   6   9   1      110.08      118.88     10.56 o 
   7   9   1       93.29       93.36      9.89 o 
   8   9   1        1.26        6.95      7.11 o 
   9   9   1        1.15       -9.38      6.25 o 
  10   9   1       40.95       33.04      9.16 o 
  11   9   1        7.75       -4.84      8.44 o 
  12   9   1       63.82       51.64     18.06 o 
 -12  10   1       36.63       26.92     10.26 o 
 -11  10   1        5.15       -1.33      7.90 o 
 -10  10   1        0.74       -9.73      7.20 o 
  -9  10   1        2.77       -4.96      9.23 o 
  -8  10   1       21.89       16.47      7.52 o 
  -7  10   1       19.59        8.12      6.44 o 
  -6  10   1      243.48      284.45     17.34 o 
  -5  10   1      338.16      329.65     17.50 o 
  -4  10   1       23.12       32.23      5.84 o 
  -3  10   1      227.68      236.06     10.65 o 
  -2  10   1     1015.83      998.01     18.86 o 
  -1  10   1      621.32      647.42     24.48 o 
   0  10   1      490.17      450.73     21.71 o 
   1  10   1      124.95      156.73      8.59 o 
   2  10   1      113.89      101.70      8.62 o 
   3  10   1      125.96      123.50      8.42 o 
   4  10   1       27.81       31.88      5.94 o 
   5  10   1        5.92        3.26      6.45 o 
   6  10   1      113.25      124.43     11.03 o 
   7  10   1      119.81      107.24     10.88 o 
   8  10   1        3.03       -3.83      6.80 o 
   9  10   1       63.84       42.51      9.75 o 
  10  10   1       35.66       52.35     10.63 o 
  11  10   1        4.20       -0.44      8.89 o 
 -11  11   1       30.99        9.12     10.68 o 
 -10  11   1      153.43      131.60     12.62 o 
  -9  11   1      193.61      164.20     13.10 o 
  -8  11   1       16.45       21.10      8.09 o 
  -7  11   1       57.59       33.10      8.04 o 
  -6  11   1       25.09       27.36      9.51 o 
  -5  11   1       46.58       63.58      8.53 o 
  -4  11   1        7.97       -3.24      5.13 o 
  -3  11   1      132.87      159.82      9.48 o 
  -2  11   1      152.97      136.36      8.74 o 
  -1  11   1       42.29       37.31      6.51 o 
   0  11   1      165.17      210.97     13.42 o 
   1  11   1      168.98      153.40     13.47 o 
   2  11   1       65.55       72.23      7.09 o 
   3  11   1        2.92        0.65      5.55 o 
   4  11   1      128.54      135.16     12.11 o 
   5  11   1      114.44      112.26     10.40 o 
   6  11   1        7.97        6.91      6.70 o 
   7  11   1      118.95      101.57     11.24 o 
   8  11   1       12.24       12.02      8.14 o 
   9  11   1        0.93        3.73      8.15 o 
  10  11   1        6.64        0.11      8.72 o 
  11  11   1       31.94       33.70     10.92 o 
 -11  12   1       22.18       25.56     11.24 o 
 -10  12   1        3.30        1.81     13.23 o 
  -9  12   1        6.84        2.29      8.72 o 
  -8  12   1       65.44       60.50     16.70 o 
  -7  12   1       22.37       -2.14      8.88 o 
  -6  12   1        0.42       12.32      8.44 o 
  -5  12   1        0.24      -10.05      6.86 o 
  -4  12   1       47.77       51.32      8.28 o 
  -3  12   1        1.90        3.55      5.96 o 
  -2  12   1      760.47      758.54     29.73 o 
  -1  12   1     1039.49      981.41     25.92 o 
   0  12   1      472.68      433.81     21.86 o 
   1  12   1      256.40      251.14     15.38 o 
   2  12   1        0.01        4.29      4.25 o 
   3  12   1      655.42      622.05     16.20 o 
   4  12   1      307.26      357.49     20.49 o 
   5  12   1       74.99       56.91     10.15 o 
   6  12   1        0.10        6.88      7.07 o 
   7  12   1        0.14       -4.25      6.82 o 
   8  12   1       45.74       43.39      9.72 o 
   9  12   1        0.03       12.10      8.81 o 
  10  12   1       78.71       80.53     12.95 o 
 -10  13   1       22.25        8.12     10.91 o 
  -9  13   1        0.00       -8.18      9.16 o 
  -8  13   1      102.49       85.42     19.43 o 
  -7  13   1       34.35       14.99      9.95 o 
  -6  13   1        0.07        6.21      8.60 o 
  -5  13   1        2.09       -5.17      7.41 o 
  -4  13   1      116.23      130.11     11.29 o 
  -3  13   1      126.15      140.15     12.66 o 
  -2  13   1      322.84      378.06     19.46 o 
  -1  13   1     1603.21     1495.28     33.15 o 
   0  13   1      757.61      715.45     20.08 o 
   1  13   1       25.84       15.51      6.70 o 
   2  13   1      275.49      270.29     14.84 o 
   3  13   1        1.37        3.76      4.56 o 
   4  13   1        1.00       -0.86      6.81 o 
   5  13   1       31.22       32.55      9.61 o 
   6  13   1       10.14       15.43     15.58 o 
   7  13   1        4.06        1.68      8.77 o 
   8  13   1       13.25       11.67     11.48 o 
   9  13   1      168.27      128.49     39.81 o 
  -9  14   1       78.20       56.17     17.92 o 
  -8  14   1       34.81       47.22     13.14 o 
  -7  14   1       86.58       77.21     14.89 o 
  -6  14   1        2.62       -8.50      9.67 o 
  -5  14   1      152.30      162.06     17.88 o 
  -4  14   1      151.28      177.74     25.80 o 
  -3  14   1       20.64       25.68      8.25 o 
  -2  14   1      331.11      306.33     20.37 o 
  -1  14   1       79.94       80.90     10.87 o 
   0  14   1        2.89       -6.92     11.02 o 
   1  14   1       14.32       14.62      7.41 o 
   2  14   1       23.77       23.46      8.34 o 
   3  14   1       29.15       24.86     13.70 o 
   4  14   1       37.90       41.85     19.84 o 
   5  14   1        0.00       -6.17      9.30 o 
   6  14   1        6.41        3.84     10.20 o 
   7  14   1        2.95      -12.79      9.60 o 
   8  14   1       10.05        9.39     12.86 o 
  -8  15   1       26.10       29.71     13.71 o 
  -7  15   1       11.86       -0.84     10.05 o 
  -6  15   1       76.05       51.11     13.39 o 
  -5  15   1      147.22      138.76     17.13 o 
  -4  15   1       14.10       14.01     11.80 o 
  -3  15   1        0.87        7.45      7.36 o 
  -2  15   1       97.88       97.90     11.85 o 
  -1  15   1        2.25        9.31      7.46 o 
   0  15   1        7.86        1.71      8.35 o 
   1  15   1       22.12       17.15     10.40 o 
   2  15   1      144.68      142.67     13.31 o 
   3  15   1       75.95       81.64     14.27 o 
   4  15   1      108.78      124.01     16.17 o 
   5  15   1      257.22      240.16     21.44 o 
   6  15   1       21.62        7.00     11.41 o 
   7  15   1       25.89        9.76     12.38 o 
  -7  16   1       21.54       33.61     13.85 o 
  -6  16   1       24.20       31.17     12.01 o 
  -5  16   1        6.73        3.91      9.71 o 
  -4  16   1       24.36       28.54     17.15 o 
  -3  16   1       14.12       11.36     13.95 o 
  -2  16   1       20.63       44.17      9.93 o 
  -1  16   1       37.27       19.42      8.45 o 
   0  16   1       36.34       40.07      9.35 o 
   1  16   1       13.52       22.98      8.59 o 
   2  16   1        2.15        2.71      8.01 o 
   3  16   1        1.06        6.30      9.04 o 
   4  16   1        4.04       -5.20      8.78 o 
   5  16   1       47.24       50.33     13.85 o 
   6  16   1      131.45      105.05     17.47 o 
  -6  17   1      102.27       78.79     27.13 o 
  -5  17   1        6.71       32.34     12.99 o 
  -4  17   1       79.68       70.71     14.68 o 
  -3  17   1       96.53      121.32     16.88 o 
  -2  17   1       28.20       34.54      9.87 o 
  -1  17   1        0.53        3.92      7.40 o 
   0  17   1        9.73        1.05      7.57 o 
   1  17   1       20.58       34.24     12.30 o 
   2  17   1        9.19        7.88     16.00 o 
   3  17   1       12.54        9.82     10.47 o 
   4  17   1       33.04       33.36     21.50 o 
   5  17   1       11.99        1.58     11.55 o 
  -3  18   1       10.53       31.08     12.05 o 
  -2  18   1       59.73       77.30     17.98 o 
  -1  18   1      339.62      376.91     34.05 o 
   0  18   1      226.11      223.89     18.16 o 
   1  18   1       49.15       65.03     11.77 o 
   2  18   1        0.06       10.15     10.93 o 
   3  18   1       22.25       20.19     12.00 o 
 -15   0   2       48.10       72.07     20.40 o 
 -14   0   2        5.95       -7.28     12.03 o 
 -13   0   2       98.58       87.12     23.07 o 
 -12   0   2      200.47      178.23     22.75 o 
 -11   0   2        0.63        2.69      9.60 o 
 -10   0   2       65.88       56.02     13.96 o 
  -9   0   2      125.71      150.67     11.51 o 
  -8   0   2     2431.63     2357.12     45.60 o 
  -7   0   2     2317.69     2538.63     46.80 o 
  -6   0   2     3419.92     3619.14     72.40 o 
  -5   0   2      331.57      307.42     10.75 o 
  -4   0   2      407.65      357.63     14.32 o 
  -3   0   2      615.96      574.93     13.09 o 
  -2   0   2      432.72      375.40     14.39 o 
  -1   0   2    13930.79    12910.31    220.23 o 
   0   0   2     8206.59     7653.09    136.27 o 
   1   0   2     2751.81     2177.97    148.45 o 
   2   0   2     6728.17     6265.52    122.18 o 
   3   0   2     1205.29     1105.11     22.51 o 
   4   0   2      209.77      277.23     12.04 o 
   5   0   2      347.79      369.30     12.91 o 
   6   0   2       52.95       56.32      6.95 o 
   7   0   2        2.98       10.54      5.19 o 
   8   0   2     1821.97     1591.67     50.23 o 
   9   0   2        0.11       -4.42      9.49 o 
  10   0   2       47.58       62.89     15.03 o 
  11   0   2        0.34        9.46     12.18 o 
  12   0   2        0.48       -2.24     12.14 o 
  13   0   2        0.04      -14.65     12.91 o 
 -15   1   2       31.81       20.15     12.42 o 
 -14   1   2      102.16      107.90     14.54 o 
 -13   1   2        0.26       14.95      8.92 o 
 -12   1   2      111.91      110.80     13.16 o 
 -11   1   2        8.84        9.56      7.71 o 
 -10   1   2      289.13      287.67     14.58 o 
  -9   1   2        7.50        3.17      3.95 o 
  -8   1   2      436.66      449.65     11.19 o 
  -7   1   2     3295.74     3241.38     39.99 o 
  -6   1   2      778.82      823.70     16.06 o 
  -5   1   2       60.85       85.24      4.91 o 
  -4   1   2      829.88      796.47     12.30 o 
  -3   1   2      119.17      132.67      8.58 o 
  -2   1   2     9182.69     8558.00     95.76 o 
  -1   1   2     2268.44     2222.99     26.57 o 
   0   1   2     1458.25     1405.19     17.82 o 
   1   1   2       86.59       98.15      3.95 o 
   2   1   2     6493.25     6223.47     65.82 o 
   3   1   2     4665.68     4609.98     62.71 o 
   4   1   2     2426.03     2472.66     30.67 o 
   5   1   2        3.16       11.90      3.02 o 
   6   1   2        0.18       -1.73      2.77 o 
   7   1   2       47.82       46.84      6.36 o 
   8   1   2        3.93       14.98      7.83 o 
   9   1   2        0.60       12.07      7.53 o 
  10   1   2       23.50       14.60      8.56 o 
  11   1   2       84.43       97.92     13.00 o 
  12   1   2       40.95       50.02     12.02 o 
  13   1   2        0.01       -6.56      9.93 o 
 -14   2   2       28.26       52.10     12.21 o 
 -13   2   2       14.48        9.74      8.77 o 
 -12   2   2       16.50       24.16      9.31 o 
 -11   2   2      136.81      161.31     14.23 o 
 -10   2   2       76.11       80.02      9.43 o 
  -9   2   2      160.00      149.75     10.13 o 
  -8   2   2       59.51       49.59      6.30 o 
  -7   2   2      112.06      110.48      6.10 o 
  -6   2   2     1130.06     1184.86     18.07 o 
  -5   2   2      142.47      121.07      7.47 o 
  -4   2   2      194.31      192.50      6.51 o 
  -3   2   2      442.67      449.74      9.20 o 
  -2   2   2     1460.71     1408.74     18.70 o 
  -1   2   2      868.22      836.42     11.04 o 
   0   2   2     2118.80     1907.67     21.93 o 
   1   2   2     9485.93     8908.71     91.81 o 
   2   2   2       79.09       73.57      3.89 o 
   3   2   2      813.90      900.56     13.77 o 
   4   2   2     3759.65     3846.30     44.42 o 
   5   2   2      148.93      159.29      6.98 o 
   6   2   2       88.37       94.35      9.75 o 
   7   2   2      274.62      252.36     11.61 o 
   8   2   2     1551.96     1476.77     28.84 o 
   9   2   2     1376.93     1256.20     32.68 o 
  10   2   2      177.77      158.44     14.87 o 
  11   2   2      201.67      182.29     16.39 o 
  12   2   2        0.55       13.28     12.18 o 
  13   2   2       13.82        8.06     10.72 o 
 -14   3   2        1.75       13.11     10.00 o 
 -13   3   2       58.66       45.37     11.73 o 
 -12   3   2       41.67       45.79     12.73 o 
 -11   3   2      566.66      485.41     26.67 o 
 -10   3   2      859.00      788.78     24.73 o 
  -9   3   2      243.85      235.24     12.56 o 
  -8   3   2      133.22      132.93      9.09 o 
  -7   3   2       74.11       68.07      5.07 o 
  -6   3   2      238.39      210.37      7.55 o 
  -5   3   2     3636.90     3529.82     41.46 o 
  -4   3   2      886.34      873.67     13.70 o 
  -3   3   2     1656.99     1769.07     22.15 o 
  -2   3   2      272.75      256.28      6.39 o 
  -1   3   2     2700.86     2376.98     37.05 o 
   0   3   2     1149.76     1011.71     13.70 o 
   1   3   2     1326.96     1258.44     18.81 o 
   2   3   2      234.59      222.68      6.23 o 
   3   3   2      441.03      433.68     10.83 o 
   4   3   2      351.54      371.01     10.96 o 
   5   3   2      741.51      726.60     16.38 o 
   6   3   2      161.16      166.28      9.76 o 
   7   3   2        5.26        6.50      4.74 o 
   8   3   2       28.86       31.98      6.96 o 
   9   3   2       94.67       95.82     11.55 o 
  10   3   2        0.47        9.26      7.99 o 
  11   3   2        0.53       -0.79      9.24 o 
  12   3   2        0.36        3.61     12.45 o 
  13   3   2        0.11        5.59     10.66 o 
 -14   4   2       56.02       69.51     14.96 o 
 -13   4   2        1.26        6.06      8.82 o 
 -12   4   2       11.27        9.04      9.73 o 
 -11   4   2       11.42       14.16      5.68 o 
 -10   4   2      151.37      148.88     11.23 o 
  -9   4   2      192.92      185.84     11.69 o 
  -8   4   2      119.65      124.65      9.28 o 
  -7   4   2      408.48      446.45     14.85 o 
  -6   4   2       67.31       73.82      5.20 o 
  -5   4   2     2289.57     2275.67     29.34 o 
  -4   4   2     1660.03     1656.94     24.64 o 
  -3   4   2      487.38      465.03      9.31 o 
  -2   4   2     6831.58     6220.12     66.48 o 
  -1   4   2       27.64       13.81      4.05 o 
   0   4   2     2878.98     2762.75     31.90 o 
   1   4   2      122.95      119.85      6.55 o 
   2   4   2      543.29      508.19     11.46 o 
   3   4   2     1296.11     1328.55     18.89 o 
   4   4   2      263.13      319.94     17.20 o 
   5   4   2      244.89      260.73     11.59 o 
   6   4   2      112.58      143.38      9.59 o 
   7   4   2        6.04        9.34      5.55 o 
   8   4   2      125.95      107.23      9.58 o 
   9   4   2       98.97       94.15      9.89 o 
  10   4   2        9.68       29.20      8.95 o 
  11   4   2        7.35        7.44      9.71 o 
  12   4   2       12.74        4.34      9.71 o 
 -14   5   2      110.25      125.92     15.80 o 
 -13   5   2        1.36       -6.56     10.13 o 
 -12   5   2      205.76      254.44     18.70 o 
 -11   5   2     1050.99      969.91     25.13 o 
 -10   5   2      593.30      586.27     20.58 o 
  -9   5   2       34.68       39.61      7.46 o 
  -8   5   2      259.09      234.44     12.35 o 
  -7   5   2       94.42       93.49      6.48 o 
  -6   5   2      132.58      160.14      7.07 o 
  -5   5   2     1298.71     1228.45     19.02 o 
  -4   5   2     2286.55     2242.63     28.93 o 
  -3   5   2     1618.53     1495.33     22.39 o 
  -2   5   2     5492.10     5281.15     58.05 o 
  -1   5   2     8800.80     8672.04     91.22 o 
   0   5   2      742.08      719.11     13.90 o 
   1   5   2      227.30      228.78      6.96 o 
   2   5   2       18.42       11.40      3.05 o 
   3   5   2      626.92      661.49     12.48 o 
   4   5   2     1181.12     1319.39     19.82 o 
   5   5   2      234.42      261.30     12.07 o 
   6   5   2      184.29      214.34     11.90 o 
   7   5   2        0.03       -7.77      5.18 o 
   8   5   2      113.19      110.10     14.94 o 
   9   5   2      373.10      357.26     26.91 o 
  10   5   2       27.01       29.88      9.25 o 
  11   5   2       79.63      106.94     13.80 o 
  12   5   2        5.69        1.92      8.89 o 
 -14   6   2       18.65        0.70     12.04 o 
 -13   6   2       45.34       55.67     12.64 o 
 -12   6   2       41.96       48.22     11.57 o 
 -11   6   2       49.24       53.53      9.34 o 
 -10   6   2       49.07       49.14      8.55 o 
  -9   6   2      338.26      393.23     17.27 o 
  -8   6   2      313.71      349.94     14.65 o 
  -7   6   2      550.90      539.11     15.91 o 
  -6   6   2       76.38      107.55      6.65 o 
  -5   6   2        3.65       -1.35      3.05 o 
  -4   6   2      108.56       95.34      7.21 o 
  -3   6   2      807.99      851.32     14.76 o 
  -2   6   2      122.88      103.44      5.28 o 
  -1   6   2       86.08      103.47      6.55 o 
   0   6   2      879.30      824.36     13.91 o 
   1   6   2      178.08      174.38      6.97 o 
   2   6   2       27.20       25.91      3.86 o 
   3   6   2       52.89       55.30      4.74 o 
   4   6   2       13.97       15.88      4.61 o 
   5   6   2       73.77       56.88      7.06 o 
   6   6   2      305.87      303.95     17.83 o 
   7   6   2       40.88       44.56      7.72 o 
   8   6   2      171.44      138.98     11.46 o 
   9   6   2      443.46      433.31     26.36 o 
  10   6   2       84.97       70.67     13.83 o 
  11   6   2      198.73      281.56     26.51 o 
  12   6   2        2.39       -9.72      9.74 o 
 -14   7   2       52.18       38.56     15.18 o 
 -13   7   2        3.98        6.47     10.25 o 
 -12   7   2        1.67       -3.11      7.51 o 
 -11   7   2       31.50       25.87      8.46 o 
 -10   7   2       98.06       93.47     10.50 o 
  -9   7   2       11.73        9.12      6.66 o 
  -8   7   2       48.31       49.20      8.02 o 
  -7   7   2        6.05        1.65      5.54 o 
  -6   7   2      366.08      375.97     15.25 o 
  -5   7   2       94.76      102.97      6.91 o 
  -4   7   2       99.53      118.28     10.23 o 
  -3   7   2      137.24      166.39      7.38 o 
  -2   7   2     1978.61     1891.49     25.76 o 
  -1   7   2       40.05       27.04      4.09 o 
   0   7   2       10.70        4.04      3.28 o 
   1   7   2      240.16      187.84      8.68 o 
   2   7   2       15.83       17.82      4.01 o 
   3   7   2      216.80      216.27      8.48 o 
   4   7   2        3.03        5.00      4.84 o 
   5   7   2        3.96        4.96      5.39 o 
   6   7   2       26.44       28.46      6.81 o 
   7   7   2        6.81        7.26      6.58 o 
   8   7   2       52.90       41.16      8.34 o 
   9   7   2       22.07       19.60      7.70 o 
  10   7   2       12.49        9.46      8.01 o 
  11   7   2       26.22       21.90     12.60 o 
  12   7   2        0.57       15.39     10.49 o 
 -13   8   2        7.83        4.35     10.95 o 
 -12   8   2       64.10       54.88     10.31 o 
 -11   8   2       60.91       59.85     10.04 o 
 -10   8   2       54.60       41.32      8.70 o 
  -9   8   2        0.00        1.63      7.45 o 
  -8   8   2      189.58      222.98     13.40 o 
  -7   8   2      586.80      596.42     20.31 o 
  -6   8   2      264.11      298.73     10.89 o 
  -5   8   2       45.13       48.27      6.05 o 
  -4   8   2       19.92       34.70      4.99 o 
  -3   8   2     1607.10     1728.94     25.38 o 
  -2   8   2     4211.22     3803.75     46.12 o 
  -1   8   2     2792.41     2911.95     36.93 o 
   0   8   2      366.71      346.98     10.09 o 
   1   8   2       13.05       15.72      4.21 o 
   2   8   2      125.62      114.05      6.94 o 
   3   8   2      141.26      159.57      8.24 o 
   4   8   2       14.41       22.08      4.73 o 
   5   8   2       40.50       39.58      8.45 o 
   6   8   2      303.72      269.47     17.04 o 
   7   8   2       85.27       68.17      9.14 o 
   8   8   2       57.76       50.88      9.19 o 
   9   8   2      118.34      129.83     12.52 o 
  10   8   2      165.37      177.89     14.71 o 
  11   8   2       27.25        0.04     10.73 o 
 -13   9   2        0.56       -5.66     10.77 o 
 -12   9   2       47.45       33.57      9.50 o 
 -11   9   2       81.46       92.92     11.72 o 
 -10   9   2        0.00       -2.18      6.84 o 
  -9   9   2      328.25      321.10     16.49 o 
  -8   9   2      129.68      136.41     19.71 o 
  -7   9   2       89.62       84.20     12.91 o 
  -6   9   2       12.45       15.52      5.14 o 
  -5   9   2      307.69      295.87     11.92 o 
  -4   9   2      177.83      209.73     14.59 o 
  -3   9   2      130.72      132.49      8.07 o 
  -2   9   2      871.63      860.06     16.44 o 
  -1   9   2     1550.58     1555.19     23.87 o 
   0   9   2       72.80       75.05      6.23 o 
   1   9   2       48.40       56.35      5.70 o 
   2   9   2      193.09      181.42     10.21 o 
   3   9   2      140.87      139.12      8.22 o 
   4   9   2      668.69      739.54     19.35 o 
   5   9   2      510.55      538.81     17.50 o 
   6   9   2      106.72      122.60     10.79 o 
   7   9   2       74.55       78.96      9.88 o 
   8   9   2       18.31       30.52      8.58 o 
   9   9   2      230.78      230.21     15.63 o 
  10   9   2       76.79       76.33     11.38 o 
  11   9   2        0.21      -12.40     10.12 o 
 -12  10   2       20.90       18.15      9.71 o 
 -11  10   2       64.45       66.35     10.71 o 
 -10  10   2      123.66      130.21     14.53 o 
  -9  10   2       16.08       12.67      7.68 o 
  -8  10   2      317.66      312.48     16.11 o 
  -7  10   2       45.04       57.33      8.52 o 
  -6  10   2      186.26      200.35     17.14 o 
  -5  10   2        0.11        1.12      4.67 o 
  -4  10   2       37.35       53.05      6.47 o 
  -3  10   2       22.84       30.07      5.24 o 
  -2  10   2     1173.34     1050.26     19.40 o 
  -1  10   2        7.95       -4.75      4.06 o 
   0  10   2      212.76      243.10     10.35 o 
   1  10   2      185.91      167.26     12.20 o 
   2  10   2        8.91        8.87      5.56 o 
   3  10   2       71.40       75.11      7.11 o 
   4  10   2       34.90       30.10      7.19 o 
   5  10   2        0.06        0.63      5.99 o 
   6  10   2       55.59       37.27      8.26 o 
   7  10   2      185.04      184.40     13.48 o 
   8  10   2      864.12      895.88     29.13 o 
   9  10   2      157.53      156.35     14.40 o 
  10  10   2        3.64       -9.70      8.27 o 
  11  10   2       30.84       30.14     11.13 o 
 -12  11   2        7.97       11.46     17.58 o 
 -11  11   2       49.10       43.05     11.39 o 
 -10  11   2      383.42      354.75     32.19 o 
  -9  11   2      102.22       95.05     13.04 o 
  -8  11   2      210.85      198.65     16.45 o 
  -7  11   2      288.30      296.65     21.96 o 
  -6  11   2      220.70      200.26     15.63 o 
  -5  11   2       48.96       52.38      8.26 o 
  -4  11   2        8.35       -2.38      5.63 o 
  -3  11   2       79.72       65.35      9.26 o 
  -2  11   2        4.52       -2.91      5.06 o 
  -1  11   2        5.23        2.43      5.74 o 
   0  11   2      326.12      333.57     14.91 o 
   1  11   2        5.74       13.57      6.24 o 
   2  11   2        7.63       11.81      5.14 o 
   3  11   2       60.10       76.48      8.33 o 
   4  11   2       15.86        4.71      6.12 o 
   5  11   2        1.78        6.94      6.52 o 
   6  11   2        3.71        7.82      7.13 o 
   7  11   2        4.86       15.51     11.03 o 
   8  11   2       26.31       26.48      9.16 o 
   9  11   2       67.14       56.21     11.87 o 
  10  11   2       16.05        9.09      9.52 o 
 -11  12   2       19.34        3.82     11.05 o 
 -10  12   2       38.95       21.93     11.25 o 
  -9  12   2       62.21       55.85     13.64 o 
  -8  12   2       54.13       60.45     13.23 o 
  -7  12   2      343.75      330.28     24.99 o 
  -6  12   2      137.21      145.34     14.19 o 
  -5  12   2       51.55       60.53      9.37 o 
  -4  12   2      198.32      234.05     21.79 o 
  -3  12   2      255.48      239.72     13.66 o 
  -2  12   2      801.41      798.90     20.82 o 
  -1  12   2      238.70      234.84     13.37 o 
   0  12   2      103.95       87.39      9.20 o 
   1  12   2       20.63       12.08      6.04 o 
   2  12   2      864.37      865.18     23.04 o 
   3  12   2        2.92        3.49      5.69 o 
   4  12   2      424.16      364.93     19.16 o 
   5  12   2       17.27       33.54      9.30 o 
   6  12   2       40.96       57.58     12.22 o 
   7  12   2        0.16       -3.79      8.26 o 
   8  12   2       72.12       67.83     15.49 o 
   9  12   2       69.75       53.49     11.88 o 
 -10  13   2       21.85       11.46     12.90 o 
  -9  13   2        0.11       17.73     11.56 o 
  -8  13   2       99.92      126.14     15.07 o 
  -7  13   2       50.57       42.44     10.91 o 
  -6  13   2       25.93       17.42      9.40 o 
  -5  13   2       68.03       79.05     11.81 o 
  -4  13   2       33.92       31.81      9.54 o 
  -3  13   2        9.52        8.06      6.63 o 
  -2  13   2      255.96      220.21     13.53 o 
  -1  13   2      226.35      250.72     13.95 o 
   0  13   2        0.11       -8.50      5.67 o 
   1  13   2       17.94        5.81      5.95 o 
   2  13   2        0.46        1.48      5.86 o 
   3  13   2      217.15      203.98     15.18 o 
   4  13   2       66.87       81.55     11.36 o 
   5  13   2       22.07       23.41      9.17 o 
   6  13   2       66.38       72.86     12.54 o 
   7  13   2        0.50        2.04      9.00 o 
   8  13   2       12.30       17.09     17.35 o 
   9  13   2        3.21       -0.84     10.39 o 
 -10  14   2        1.60        6.28     13.11 o 
  -9  14   2       37.94       26.87     11.53 o 
  -8  14   2        0.89       -2.96      9.81 o 
  -7  14   2       21.29       23.18     12.16 o 
  -6  14   2       22.84       12.91      8.99 o 
  -5  14   2        9.82       13.50      9.12 o 
  -4  14   2        2.68       -5.07      6.28 o 
  -3  14   2      223.57      203.85     13.81 o 
  -2  14   2      193.31      243.44     14.55 o 
  -1  14   2       56.56       40.77      7.99 o 
   0  14   2       28.48       29.06      7.31 o 
   1  14   2       12.65       18.81      6.97 o 
   2  14   2       30.71       30.71      7.55 o 
   3  14   2       19.75       18.48     10.78 o 
   4  14   2       11.10       19.40      8.69 o 
   5  14   2       12.07        0.69      8.34 o 
   6  14   2       21.22       30.80     12.37 o 
   7  14   2        2.80      -11.15      9.99 o 
   8  14   2        2.40       -8.18     16.53 o 
  -9  15   2        6.76       30.58     14.50 o 
  -8  15   2       28.25       37.66     14.03 o 
  -7  15   2      385.75      405.28     42.47 o 
  -6  15   2      137.55      132.25     17.56 o 
  -5  15   2        0.99       -1.86      9.50 o 
  -4  15   2       71.56       90.55     11.85 o 
  -3  15   2      263.94      235.61     17.07 o 
  -2  15   2        0.47        0.50      6.81 o 
  -1  15   2       20.34       29.78      8.49 o 
   0  15   2       30.35       11.16      7.71 o 
   1  15   2       36.72       44.06      9.38 o 
   2  15   2       55.30       57.27     12.89 o 
   3  15   2      238.85      234.99     21.37 o 
   4  15   2       50.53       47.06     12.40 o 
   5  15   2       32.58       49.58     13.39 o 
   6  15   2       12.44       24.81     12.62 o 
   7  15   2        1.62       14.07     12.21 o 
  -7  16   2      118.37       65.21     15.16 o 
  -6  16   2       22.01       26.32     11.98 o 
  -5  16   2        3.03        3.89      9.56 o 
  -4  16   2        0.33       -2.23      8.87 o 
  -3  16   2      312.49      287.39     18.78 o 
  -2  16   2      685.87      603.26     29.39 o 
  -1  16   2      179.54      188.50     15.93 o 
   0  16   2        6.54        7.64      7.71 o 
   1  16   2       18.79       25.20      8.79 o 
   2  16   2       12.80       17.58      9.88 o 
   3  16   2        0.81       -1.02      8.84 o 
   4  16   2        0.98       -6.29      9.65 o 
   5  16   2       52.34       31.43     13.33 o 
   6  16   2       31.30       44.03     15.76 o 
  -6  17   2       96.04      108.87     17.71 o 
  -5  17   2       95.71      132.17     26.98 o 
  -4  17   2       14.78       34.24     12.21 o 
  -3  17   2       33.21       41.05      9.98 o 
  -2  17   2      225.58      234.27     17.55 o 
  -1  17   2      251.09      244.19     20.22 o 
   0  17   2       53.53       52.04     10.68 o 
   1  17   2       43.03       36.12     11.47 o 
   2  17   2       88.53       75.25     14.85 o 
   3  17   2       27.41       36.59     12.51 o 
   4  17   2        0.71       -5.76      9.70 o 
  -4  18   2        0.21        9.29     10.18 o 
  -3  18   2        8.85       12.80     10.77 o 
  -2  18   2        0.20        3.46      8.91 o 
  -1  18   2        2.23       -3.47      8.03 o 
   0  18   2        4.90       -2.07      8.14 o 
   1  18   2       26.69       37.48     12.66 o 
   2  18   2        0.03        4.89     10.88 o 
 -15   1   3      140.82      160.10     19.11 o 
 -14   1   3        6.69        0.93      8.49 o 
 -13   1   3       12.04        3.04     12.33 o 
 -12   1   3      233.04      214.03     16.45 o 
 -11   1   3      156.53      140.94     18.47 o 
 -10   1   3      606.54      549.42     17.06 o 
  -9   1   3        2.53       -1.25      4.05 o 
  -8   1   3        8.78        7.83      4.01 o 
  -7   1   3       64.55       81.71      5.63 o 
  -6   1   3     1385.16     1343.98     19.85 o 
  -5   1   3      944.24      933.79     16.58 o 
  -4   1   3      107.99      129.44      5.37 o 
  -3   1   3      298.66      336.75      7.50 o 
  -2   1   3       17.84       26.49      3.05 o 
  -1   1   3     7989.17     7538.55     95.78 o 
   0   1   3     4044.29     3774.50     44.73 o 
   1   1   3     1664.87     1555.19     21.86 o 
   2   1   3      645.02      582.02     14.54 o 
   3   1   3     1591.38     1616.22     24.40 o 
   4   1   3      624.47      628.19     12.22 o 
   5   1   3      328.97      328.50      9.47 o 
   6   1   3       70.04       76.26      5.80 o 
   7   1   3      566.13      594.38     24.02 o 
   8   1   3      246.95      255.31     16.26 o 
   9   1   3      257.82      250.99     23.92 o 
  10   1   3       10.96        1.95      7.72 o 
  11   1   3        0.89       -7.01      8.18 o 
  12   1   3      152.93      197.74     18.63 o 
 -15   2   3       17.50       12.85     10.81 o 
 -14   2   3       11.73        5.47      9.29 o 
 -13   2   3       32.85       27.94     10.09 o 
 -12   2   3       26.56       23.53      8.90 o 
 -11   2   3        0.04        4.71      8.60 o 
 -10   2   3      194.55      187.14     14.65 o 
  -9   2   3      119.50      137.76     10.78 o 
  -8   2   3     3016.29     2935.79     38.25 o 
  -7   2   3      658.78      622.12     12.84 o 
  -6   2   3      946.24      988.80     16.16 o 
  -5   2   3       38.47       42.88      3.93 o 
  -4   2   3      361.43      351.73      7.91 o 
  -3   2   3        0.38       -3.17      2.11 o 
  -2   2   3       19.36       10.68      3.85 o 
  -1   2   3       65.21       64.95      3.29 o 
   0   2   3    13517.87    12621.96    128.75 o 
   1   2   3        8.60       14.90      2.70 o 
   2   2   3     2879.29     2946.53     38.56 o 
   3   2   3      231.31      227.23      7.47 o 
   4   2   3      566.70      499.20     11.54 o 
   5   2   3      729.63      767.07     15.91 o 
   6   2   3        2.72       -2.18      4.23 o 
   7   2   3      436.02      434.22     15.18 o 
   8   2   3      187.72      172.53     18.37 o 
   9   2   3      123.91       98.56     12.01 o 
  10   2   3       22.17       25.76      9.25 o 
  11   2   3       12.25        6.31      9.05 o 
  12   2   3       22.24        7.02     10.44 o 
 -15   3   3       30.60       41.03     12.85 o 
 -14   3   3       14.54       10.14      9.73 o 
 -13   3   3       19.85       20.30     14.76 o 
 -12   3   3      130.10      144.26     16.95 o 
 -11   3   3      181.71      158.35     11.96 o 
 -10   3   3      232.59      257.18     13.75 o 
  -9   3   3      177.11      190.38     11.17 o 
  -8   3   3       43.73       55.08      6.66 o 
  -7   3   3      101.97      118.03      8.00 o 
  -6   3   3      558.62      590.96     12.01 o 
  -5   3   3       22.10       21.79      3.55 o 
  -4   3   3      680.27      654.27     11.55 o 
  -3   3   3      942.70      931.98     16.77 o 
  -2   3   3       67.94       62.60      4.74 o 
  -1   3   3     1489.51     1440.23     18.17 o 
   0   3   3        1.68       -0.74      2.29 o 
   1   3   3     2212.44     2182.45     26.64 o 
   2   3   3      194.12      186.56      6.47 o 
   3   3   3      600.37      642.16     12.06 o 
   4   3   3       12.30       10.75      3.02 o 
   5   3   3      531.24      532.40     12.03 o 
   6   3   3      550.07      556.18     18.64 o 
   7   3   3      363.50      359.07     14.74 o 
   8   3   3       88.41       86.23      9.08 o 
   9   3   3      294.30      312.35     18.93 o 
  10   3   3       89.53      111.61     14.69 o 
  11   3   3        5.81       18.53     12.11 o 
  12   3   3        0.46        1.21     13.87 o 
 -15   4   3       46.85       43.44     14.80 o 
 -14   4   3        2.95       11.41      9.72 o 
 -13   4   3        0.77       -8.73     10.07 o 
 -12   4   3       71.02       84.60     12.54 o 
 -11   4   3      254.46      248.19     14.59 o 
 -10   4   3        0.80       -6.54      5.49 o 
  -9   4   3     2741.65     2647.19     42.41 o 
  -8   4   3     1094.75     1186.27     20.39 o 
  -7   4   3       16.19       18.34      4.12 o 
  -6   4   3        0.01        1.79      3.05 o 
  -5   4   3        2.82        3.24      2.67 o 
  -4   4   3      739.52      702.52     13.46 o 
  -3   4   3      346.50      377.94      8.40 o 
  -2   4   3      755.56      699.59     13.57 o 
  -1   4   3      984.48      950.66     16.05 o 
   0   4   3      540.68      495.46     10.40 o 
   1   4   3        3.53        5.94      2.70 o 
   2   4   3      662.34      685.17     16.35 o 
   3   4   3       68.52      112.60      5.86 o 
   4   4   3       46.38       52.09      4.52 o 
   5   4   3      215.62      218.12     11.08 o 
   6   4   3        5.05        1.21      5.09 o 
   7   4   3        3.15        6.18      6.51 o 
   8   4   3      282.43      280.32     22.52 o 
   9   4   3      161.07      134.31     13.54 o 
  10   4   3       85.66       72.40     11.72 o 
  11   4   3        0.27       -5.04      8.76 o 
  12   4   3        0.24        6.97     10.45 o 
 -14   5   3       26.40        0.34     15.07 o 
 -13   5   3        1.57        1.58      9.08 o 
 -12   5   3       34.97       35.49      8.93 o 
 -11   5   3      149.81      147.70     12.80 o 
 -10   5   3       48.23       49.94      8.14 o 
  -9   5   3      943.70      954.17     22.64 o 
  -8   5   3       18.45       22.74      6.01 o 
  -7   5   3       40.60       25.96      4.48 o 
  -6   5   3        1.07        1.74      2.86 o 
  -5   5   3      123.36      127.26      6.56 o 
  -4   5   3       81.61       96.55      5.92 o 
  -3   5   3     1395.22     1375.62     19.50 o 
  -2   5   3     1432.41     1354.80     21.67 o 
  -1   5   3        0.08       -0.62      3.15 o 
   0   5   3       39.83       41.74      3.62 o 
   1   5   3      373.55      336.12      8.45 o 
   2   5   3       22.86       34.42      4.03 o 
   3   5   3       62.79       94.92      5.77 o 
   4   5   3      904.54      926.40     19.69 o 
   5   5   3     1026.11     1078.81     22.71 o 
   6   5   3       87.15      119.70      9.73 o 
   7   5   3       34.60       34.81      7.63 o 
   8   5   3      146.02      181.14     21.11 o 
   9   5   3        0.84        5.17      7.85 o 
  10   5   3        4.07       20.48     10.49 o 
  11   5   3        1.34       -0.77      8.21 o 
  12   5   3       14.60       24.71     14.79 o 
 -14   6   3       34.58       29.30     13.49 o 
 -13   6   3        1.06       -0.06      9.27 o 
 -12   6   3       17.53       16.07      8.14 o 
 -11   6   3       23.66       25.46      7.83 o 
 -10   6   3       45.85       28.02      7.48 o 
  -9   6   3        4.30        5.99      5.87 o 
  -8   6   3      190.14      212.56     12.17 o 
  -7   6   3      319.65      330.95     11.19 o 
  -6   6   3        2.59        2.09      3.56 o 
  -5   6   3      175.08      177.07     11.13 o 
  -4   6   3       31.54       26.27      4.01 o 
  -3   6   3     3202.59     3212.03     38.81 o 
  -2   6   3      831.23      859.51     17.02 o 
  -1   6   3        1.75        0.39      3.74 o 
   0   6   3      324.74      309.92      8.15 o 
   1   6   3      287.31      295.65     10.83 o 
   2   6   3       13.08       18.02      3.74 o 
   3   6   3      220.05      226.25      8.47 o 
   4   6   3        0.29       -1.82      3.38 o 
   5   6   3       28.47       32.21      8.88 o 
   6   6   3       69.62       77.25     10.70 o 
   7   6   3     2009.70     1959.78     36.27 o 
   8   6   3     1632.83     1496.45     39.74 o 
   9   6   3      104.58      103.03     12.83 o 
  10   6   3       29.39       31.74     16.37 o 
  11   6   3        5.03        2.03     10.33 o 
 -14   7   3       43.24       68.13     14.40 o 
 -13   7   3       29.69       46.90     11.79 o 
 -12   7   3      103.57      107.83     12.21 o 
 -11   7   3     1099.86     1058.37     36.83 o 
 -10   7   3      449.89      441.45     19.14 o 
  -9   7   3     1152.21     1149.03     26.25 o 
  -8   7   3        4.51       18.35      6.65 o 
  -7   7   3      286.11      292.74     12.67 o 
  -6   7   3       71.83       63.72      5.99 o 
  -5   7   3       28.47       43.38      6.68 o 
  -4   7   3      151.50      171.78      8.85 o 
  -3   7   3     1099.44     1120.06     17.92 o 
  -2   7   3      838.02      817.99     17.22 o 
  -1   7   3       11.28       20.40      2.92 o 
   0   7   3       50.94       61.21      5.80 o 
   1   7   3      140.57      121.48      6.50 o 
   2   7   3        2.56       -1.34      3.34 o 
   3   7   3        1.85       -3.00      3.54 o 
   4   7   3      192.66      191.49      8.44 o 
   5   7   3      404.18      401.74     20.87 o 
   6   7   3      232.21      265.38     19.75 o 
   7   7   3      847.07      858.62     22.80 o 
   8   7   3      156.50      160.89     12.59 o 
   9   7   3      285.04      260.93     16.20 o 
  10   7   3       40.04       69.21     14.85 o 
  11   7   3       58.64       66.51     12.86 o 
 -13   8   3       64.11       46.70     10.91 o 
 -12   8   3      311.15      313.26     18.40 o 
 -11   8   3      154.80      169.92     14.49 o 
 -10   8   3       12.25        3.15      7.09 o 
  -9   8   3      297.54      289.70     15.47 o 
  -8   8   3      805.51      743.95     27.35 o 
  -7   8   3      424.87      452.05     13.17 o 
  -6   8   3       56.92       70.24      6.56 o 
  -5   8   3        0.86       -5.31      3.54 o 
  -4   8   3       11.20       12.38      4.05 o 
  -3   8   3     3561.24     3429.97     42.60 o 
  -2   8   3     3336.41     3632.05     44.12 o 
  -1   8   3      874.99      797.98     14.38 o 
   0   8   3      580.93      617.51     13.07 o 
   1   8   3       67.52       68.38      6.47 o 
   2   8   3        0.23       -1.87      3.56 o 
   3   8   3      440.05      424.87     11.98 o 
   4   8   3        0.24        3.19      5.46 o 
   5   8   3      102.59      114.93     10.11 o 
   6   8   3       13.81       17.69      6.74 o 
   7   8   3       72.40       91.00     10.30 o 
   8   8   3      611.86      590.68     23.59 o 
   9   8   3        8.92        8.78      9.37 o 
  10   8   3        2.97       -3.49      9.36 o 
  11   8   3        5.21      -10.33     16.05 o 
 -13   9   3      409.72      444.29     22.21 o 
 -12   9   3      262.68      275.43     17.31 o 
 -11   9   3       19.79        8.61      8.22 o 
 -10   9   3       40.38       35.12      8.91 o 
  -9   9   3       26.45       26.33      9.54 o 
  -8   9   3       98.07      109.82     10.33 o 
  -7   9   3      134.92      163.56     11.55 o 
  -6   9   3      863.41      858.63     19.53 o 
  -5   9   3      337.05      317.72     11.32 o 
  -4   9   3      120.83      104.45      7.10 o 
  -3   9   3      341.29      347.30     11.30 o 
  -2   9   3      272.19      284.58     11.96 o 
  -1   9   3      753.85      757.82     16.85 o 
   0   9   3      151.03      120.13      7.25 o 
   1   9   3      206.14      184.60      9.09 o 
   2   9   3       83.61      104.48      7.40 o 
   3   9   3      556.43      528.90     13.81 o 
   4   9   3       45.19       62.52      8.36 o 
   5   9   3       87.09       91.08      9.56 o 
   6   9   3       27.42       30.71      7.91 o 
   7   9   3        1.78       -9.48      6.32 o 
   8   9   3        7.35       11.46      8.85 o 
   9   9   3       21.61       32.49      9.46 o 
  10   9   3       39.20       35.52     10.10 o 
 -13  10   3       28.68       20.74     17.11 o 
 -12  10   3       58.72       81.67     13.23 o 
 -11  10   3        3.37       -0.10      8.89 o 
 -10  10   3       58.31       44.63     14.08 o 
  -9  10   3       74.96       68.88     11.67 o 
  -8  10   3      191.01      211.65     16.31 o 
  -7  10   3        0.11      -11.20      7.81 o 
  -6  10   3       92.35      118.62     10.38 o 
  -5  10   3        2.09        2.61      5.78 o 
  -4  10   3      127.99      122.18     10.01 o 
  -3  10   3      486.60      492.83     16.06 o 
  -2  10   3       80.23       88.57      8.81 o 
  -1  10   3       29.37       20.10      6.26 o 
   0  10   3      261.13      236.04     12.24 o 
   1  10   3       33.70       50.64      7.27 o 
   2  10   3       29.73       40.16      7.29 o 
   3  10   3      251.19      239.32     11.20 o 
   4  10   3      105.91      143.82     11.54 o 
   5  10   3       70.89       89.29      9.83 o 
   6  10   3        0.17        1.81      7.99 o 
   7  10   3       10.49       20.41      8.61 o 
   8  10   3        9.98        3.86      8.15 o 
   9  10   3        4.54        6.51      8.47 o 
  10  10   3       38.12       33.78     11.02 o 
 -12  11   3        2.16       -3.68     10.25 o 
 -11  11   3        1.70       -5.12      8.75 o 
 -10  11   3       17.04        5.47     12.43 o 
  -9  11   3       33.01       33.62     10.18 o 
  -8  11   3      190.60      195.27     22.41 o 
  -7  11   3       89.55       84.90     12.33 o 
  -6  11   3      162.08      169.12     12.12 o 
  -5  11   3       41.37       38.21      7.70 o 
  -4  11   3      368.10      389.04     16.70 o 
  -3  11   3      475.23      362.41     15.95 o 
  -2  11   3       64.58       86.92      9.19 o 
  -1  11   3        1.92       -6.17      5.68 o 
   0  11   3        4.33        4.24      7.33 o 
   1  11   3       63.26       74.54      8.26 o 
   2  11   3       64.07       70.87      8.78 o 
   3  11   3        5.97        7.68      7.04 o 
   4  11   3       14.78       12.20      7.50 o 
   5  11   3       60.89       43.68     10.31 o 
   6  11   3       37.12       39.75      9.57 o 
   7  11   3        9.28       10.82      8.99 o 
   8  11   3       42.24       47.65     11.80 o 
   9  11   3        7.65       12.32      9.61 o 
 -11  12   3        0.36       -9.53      9.21 o 
 -10  12   3       37.27       41.03     10.91 o 
  -9  12   3      284.57      317.86     48.81 o 
  -8  12   3     1322.35     1338.86     36.63 o 
  -7  12   3      209.88      260.02     18.48 o 
  -6  12   3        1.07      -10.62      7.08 o 
  -5  12   3       15.50       10.26      9.60 o 
  -4  12   3       68.14      102.64     14.97 o 
  -3  12   3     1163.19     1010.81     24.17 o 
  -2  12   3      571.88      565.94     17.70 o 
  -1  12   3        0.27       -7.96      5.31 o 
   0  12   3        9.04        2.69      6.01 o 
   1  12   3      605.81      584.86     17.82 o 
   2  12   3      655.04      694.97     28.56 o 
   3  12   3       18.69       12.58      7.82 o 
   4  12   3      182.82      174.38     14.44 o 
   5  12   3      213.16      208.06     15.87 o 
   6  12   3       45.54       44.57      9.86 o 
   7  12   3       25.06       22.99      9.57 o 
   8  12   3       28.21       33.88     24.35 o 
   9  12   3      106.19       90.32     20.44 o 
 -11  13   3        1.31       -7.93     15.46 o 
 -10  13   3        0.01       -7.39      9.12 o 
  -9  13   3       13.84       -0.87      9.49 o 
  -8  13   3       75.82       87.84     13.22 o 
  -7  13   3      104.84       72.27     12.55 o 
  -6  13   3        1.29       -3.55      8.26 o 
  -5  13   3        4.54       22.66      7.68 o 
  -4  13   3      417.12      439.71     18.27 o 
  -3  13   3      109.36       90.85     10.00 o 
  -2  13   3      267.12      243.90     15.40 o 
  -1  13   3      158.39      161.63     11.95 o 
   0  13   3      239.65      239.64     13.93 o 
   1  13   3      195.19      174.58     12.10 o 
   2  13   3      219.45      251.47     18.67 o 
   3  13   3        2.43        9.55      7.96 o 
   4  13   3       95.38      131.05     13.38 o 
   5  13   3        0.14        2.81      8.16 o 
   6  13   3      175.73      162.98     16.91 o 
   7  13   3       75.39       85.05     12.58 o 
   8  13   3      181.82      132.00     22.60 o 
 -10  14   3       56.35       53.82     14.63 o 
  -9  14   3        0.63       -2.51      9.85 o 
  -8  14   3      243.33      255.75     19.51 o 
  -7  14   3      114.01      143.30     15.53 o 
  -6  14   3        4.51       -1.22      8.06 o 
  -5  14   3       14.40        8.28      8.54 o 
  -4  14   3      154.12      168.94     13.23 o 
  -3  14   3      189.63      164.13     12.50 o 
  -2  14   3        3.22        7.85      6.73 o 
  -1  14   3       64.11       65.29      9.11 o 
   0  14   3       29.69       13.87      6.62 o 
   1  14   3        3.04        7.30      7.37 o 
   2  14   3       87.40      100.41     12.00 o 
   3  14   3       70.10       67.54     10.93 o 
   4  14   3        1.33      -10.72      7.14 o 
   5  14   3       56.19       81.53     12.17 o 
   6  14   3       89.03       62.12     11.71 o 
   7  14   3      156.61      143.92     22.89 o 
  -9  15   3       89.10      107.64     14.89 o 
  -8  15   3       30.49       18.71     10.90 o 
  -7  15   3       10.12       10.18     10.23 o 
  -6  15   3       28.56       42.18     10.84 o 
  -5  15   3       20.50        2.16      9.40 o 
  -4  15   3       89.99       89.50     10.83 o 
  -3  15   3       70.40       66.06      9.80 o 
  -2  15   3       31.32       17.41      7.47 o 
  -1  15   3        5.10        3.95      6.39 o 
   0  15   3      101.09      115.32     11.89 o 
   1  15   3       22.70       15.75      7.25 o 
   2  15   3      120.98      102.34     13.20 o 
   3  15   3      150.68      165.11     20.69 o 
   4  15   3        1.29        7.52     10.17 o 
   5  15   3      176.52      173.82     49.51 o 
   6  15   3      164.37      144.38     26.93 o 
  -8  16   3       38.31       56.47     15.76 o 
  -7  16   3      127.22      112.33     17.76 o 
  -6  16   3       21.12       21.07     16.00 o 
  -5  16   3        1.17       -5.74     11.25 o 
  -4  16   3       17.15       22.99     10.42 o 
  -3  16   3       55.87       56.19     10.59 o 
  -2  16   3        0.04       -4.21      7.10 o 
  -1  16   3        0.08       10.64      7.91 o 
   0  16   3        5.82       30.10      8.97 o 
   1  16   3       21.60       12.55     10.29 o 
   2  16   3       28.22       17.02     10.33 o 
   3  16   3        0.24       -2.62      8.95 o 
   4  16   3       18.23       17.48     11.70 o 
   5  16   3        3.01        8.57     12.26 o 
  -6  17   3        5.63      -12.82      9.98 o 
  -5  17   3        1.32       -4.73      9.78 o 
  -4  17   3        0.03       10.22     11.98 o 
  -3  17   3       12.66       -1.79      7.88 o 
  -2  17   3       41.48       46.28     10.44 o 
  -1  17   3        2.00       15.43      8.78 o 
   0  17   3        4.17       14.45      8.54 o 
   1  17   3       22.35        9.74     10.98 o 
   2  17   3      146.04      153.41     37.34 o 
   3  17   3      103.40      127.93     31.40 o 
  -3  18   3       12.26       18.23      9.02 o 
  -2  18   3       12.53       21.47     10.35 o 
  -1  18   3        5.69       16.93      8.91 o 
   0  18   3        3.52       10.33     18.13 o 
   1  18   3        7.80        8.90     10.32 o 
 -15   0   4      117.11      116.01     31.24 o 
 -14   0   4        7.76       25.20     34.63 o 
 -13   0   4       44.36       50.48     30.73 o 
 -12   0   4       47.90       53.57     18.30 o 
 -11   0   4       82.04       88.77     16.04 o 
 -10   0   4     1024.29     1045.32     29.42 o 
  -9   0   4      824.27      869.92     24.83 o 
  -8   0   4      215.27      203.50     24.26 o 
  -7   0   4     1806.37     2100.79     40.48 o 
  -6   0   4      518.43      628.72     17.57 o 
  -5   0   4     7002.04     6942.49    105.95 o 
  -4   0   4    11658.47    11262.16    164.93 o 
  -3   0   4      195.80      161.57      7.85 o 
  -2   0   4     2471.17     2481.40     40.20 o 
  -1   0   4      391.76      430.93     10.92 o 
   0   0   4     2783.24     2658.13     43.70 o 
   1   0   4       19.90       51.77      6.69 o 
   2   0   4     1083.66     1120.33     29.36 o 
   3   0   4        7.94       15.79      4.80 o 
   4   0   4     1610.19     1618.39     33.64 o 
   5   0   4      561.17      555.45     18.14 o 
   6   0   4     1235.91     1211.41     29.68 o 
   7   0   4      647.26      604.51     34.04 o 
   8   0   4     1808.80     1772.88    102.80 o 
   9   0   4       63.05       66.63     15.52 o 
  10   0   4      160.16      206.00     24.55 o 
  11   0   4       35.57       17.23     14.10 o 
  12   0   4       23.54       29.35     17.03 o 
 -15   1   4       15.40        3.61     13.33 o 
 -14   1   4        5.56       14.31      9.36 o 
 -13   1   4       45.94       41.17     10.29 o 
 -12   1   4        9.82       19.62      8.47 o 
 -11   1   4        5.12        3.04      5.65 o 
 -10   1   4      918.64      909.73     20.10 o 
  -9   1   4      945.69      867.06     19.55 o 
  -8   1   4      937.62      907.79     16.95 o 
  -7   1   4        2.77        0.27      2.97 o 
  -6   1   4     2096.38     2080.86     27.63 o 
  -5   1   4     1418.45     1397.30     24.81 o 
  -4   1   4     5286.11     5165.73     61.92 o 
  -3   1   4      992.67      950.02     17.69 o 
  -2   1   4     2344.18     2214.71     32.39 o 
  -1   1   4      271.78      299.28      7.84 o 
   0   1   4        9.21       11.14      2.53 o 
   1   1   4      442.05      497.03     10.55 o 
   2   1   4      683.06      714.98     18.00 o 
   3   1   4     1314.89     1320.02     19.85 o 
   4   1   4     2206.30     2334.52     34.65 o 
   5   1   4      249.88      268.28      9.47 o 
   6   1   4        0.55        1.09      4.78 o 
   7   1   4      512.29      519.41     20.25 o 
   8   1   4        0.67       21.23      7.95 o 
   9   1   4       15.07       20.69      9.03 o 
  10   1   4        0.06        4.99      8.54 o 
  11   1   4        2.66       -7.20      8.76 o 
  12   1   4       48.47       63.66     13.96 o 
 -15   2   4      123.40      148.58     16.96 o 
 -14   2   4       17.82       16.85     10.06 o 
 -13   2   4       99.21      106.65     13.23 o 
 -12   2   4      295.41      318.86     19.56 o 
 -11   2   4        3.29       -0.46      6.50 o 
 -10   2   4       28.03       14.78      6.43 o 
  -9   2   4        6.04       -2.60      3.80 o 
  -8   2   4      109.64       99.56      6.81 o 
  -7   2   4       56.17       94.05      6.06 o 
  -6   2   4      347.73      393.63     11.20 o 
  -5   2   4      290.91      318.68      8.32 o 
  -4   2   4     6960.39     6993.90     92.30 o 
  -3   2   4      260.12      268.28      6.91 o 
  -2   2   4     1092.42     1060.82     21.36 o 
  -1   2   4      300.31      343.47     11.24 o 
   0   2   4      127.78      150.64      8.38 o 
   1   2   4     1370.56     1345.29     24.83 o 
   2   2   4     1448.96     1524.36     21.35 o 
   3   2   4      189.49      190.99      7.72 o 
   4   2   4      345.75      326.32      9.56 o 
   5   2   4      318.60      336.92     11.69 o 
   6   2   4     2031.43     1920.32     33.26 o 
   7   2   4      470.96      434.68     16.35 o 
   8   2   4      185.94      209.73     15.37 o 
   9   2   4       50.95       67.85     11.27 o 
  10   2   4        2.23        6.53      9.68 o 
  11   2   4        8.38       14.51      9.95 o 
 -15   3   4       79.58      113.26     15.58 o 
 -14   3   4       34.33       48.32     11.65 o 
 -13   3   4       17.53       10.53     11.31 o 
 -12   3   4      276.06      270.08     18.15 o 
 -11   3   4     1679.70     1524.99     31.10 o 
 -10   3   4      664.16      625.23     18.26 o 
  -9   3   4       23.26       30.02      6.42 o 
  -8   3   4      101.97      117.68      8.64 o 
  -7   3   4       58.67       49.86      5.93 o 
  -6   3   4        3.06        1.98      3.00 o 
  -5   3   4      713.34      737.19     14.85 o 
  -4   3   4     3001.61     3149.03     40.33 o 
  -3   3   4       80.31       95.53      5.65 o 
  -2   3   4     2610.16     2518.51     33.06 o 
  -1   3   4      430.35      415.11      7.97 o 
   0   3   4       95.68      107.76      4.87 o 
   1   3   4     1059.83     1114.80     16.65 o 
   2   3   4     1635.83     1657.73     22.88 o 
   3   3   4       23.03       12.26      5.33 o 
   4   3   4      206.03      205.79      9.00 o 
   5   3   4      349.85      387.69     10.93 o 
   6   3   4     1516.25     1431.83     37.64 o 
   7   3   4       86.92      112.10     10.84 o 
   8   3   4      202.40      216.98     15.71 o 
   9   3   4       77.52       63.68     11.07 o 
  10   3   4       38.94       22.18     11.90 o 
  11   3   4       10.65       13.17      9.71 o 
 -15   4   4       14.09       15.01     10.80 o 
 -14   4   4        5.51       11.71      9.11 o 
 -13   4   4      252.99      253.41     19.08 o 
 -12   4   4       15.61        5.70      7.16 o 
 -11   4   4       24.88       43.74      8.22 o 
 -10   4   4      278.88      303.41     17.16 o 
  -9   4   4      168.73      158.20     10.94 o 
  -8   4   4      974.46      946.87     18.13 o 
  -7   4   4      276.00      288.02      9.90 o 
  -6   4   4       98.56      100.72      7.02 o 
  -5   4   4        3.68        7.99      3.17 o 
  -4   4   4       23.20       30.57      3.89 o 
  -3   4   4     1123.68     1138.88     20.45 o 
  -2   4   4       85.06       98.58      6.32 o 
  -1   4   4      449.14      392.83      8.90 o 
   0   4   4      403.05      404.66      8.71 o 
   1   4   4     1206.94     1147.62     17.39 o 
   2   4   4      748.91      795.69     16.78 o 
   3   4   4       77.33       89.58      6.92 o 
   4   4   4        0.68        3.11      3.57 o 
   5   4   4        3.27       11.81      5.05 o 
   6   4   4       44.81       54.01      8.93 o 
   7   4   4      398.84      424.13     20.63 o 
   8   4   4        0.30       -3.99      4.95 o 
   9   4   4        2.36       -6.01      7.36 o 
  10   4   4        4.15        6.34      8.79 o 
  11   4   4       61.31       65.32     15.20 o 
 -15   5   4       74.80       87.80     14.61 o 
 -14   5   4       45.53       36.64     14.02 o 
 -13   5   4        5.31       -1.14      9.05 o 
 -12   5   4       52.36       66.81      9.88 o 
 -11   5   4      728.23      681.37     20.62 o 
 -10   5   4      368.99      412.66     20.56 o 
  -9   5   4      447.68      441.57     16.00 o 
  -8   5   4       98.84      111.74      7.65 o 
  -7   5   4        5.15        5.67      3.32 o 
  -6   5   4        8.69        9.43      3.72 o 
  -5   5   4     1150.37     1182.38     20.26 o 
  -4   5   4      269.27      295.74      8.59 o 
  -3   5   4     1418.10     1463.79     23.75 o 
  -2   5   4     7416.06     7457.02     88.74 o 
  -1   5   4       18.85        8.58      3.94 o 
   0   5   4      203.49      225.97      7.13 o 
   1   5   4      185.42      214.27      7.41 o 
   2   5   4      308.98      311.24     11.87 o 
   3   5   4      310.84      335.69      9.86 o 
   4   5   4       42.42       44.32      4.98 o 
   5   5   4      213.46      235.70     12.55 o 
   6   5   4        2.29       -4.06      5.66 o 
   7   5   4       52.80       34.38      8.75 o 
   8   5   4       18.43       21.95      7.40 o 
   9   5   4       22.02       23.86      9.62 o 
  10   5   4        2.59        4.01      9.14 o 
  11   5   4       21.36       11.64     10.63 o 
 -14   6   4       12.25        7.51     11.53 o 
 -13   6   4       17.25       36.54     11.32 o 
 -12   6   4      236.14      282.98     16.69 o 
 -11   6   4      219.89      248.37     15.10 o 
 -10   6   4      248.03      257.91     14.55 o 
  -9   6   4      574.07      567.39     17.86 o 
  -8   6   4      487.10      477.81     13.30 o 
  -7   6   4      456.39      447.29     12.50 o 
  -6   6   4       37.94       44.65      5.26 o 
  -5   6   4      280.55      316.00     10.88 o 
  -4   6   4       19.11       35.32      4.12 o 
  -3   6   4      382.05      367.34     11.24 o 
  -2   6   4      237.56      252.59      9.91 o 
  -1   6   4      370.84      350.86     10.68 o 
   0   6   4      131.40      156.50      6.60 o 
   1   6   4       61.51       55.30      4.89 o 
   2   6   4      524.34      504.94     11.77 o 
   3   6   4       60.09       66.01      5.78 o 
   4   6   4      198.39      192.91     11.03 o 
   5   6   4      210.70      229.61     12.81 o 
   6   6   4      766.13      829.15     30.11 o 
   7   6   4        0.52       -2.29      6.41 o 
   8   6   4        4.39        0.58      7.98 o 
   9   6   4       99.62      108.57     16.18 o 
  10   6   4        9.67       29.82     10.07 o 
  11   6   4       32.51       31.90     11.77 o 
 -14   7   4      106.10      106.80     18.88 o 
 -13   7   4       19.27        7.58      8.25 o 
 -12   7   4       27.71       31.13      8.92 o 
 -11   7   4       74.91       79.95     10.19 o 
 -10   7   4      151.52      160.99     12.31 o 
  -9   7   4       96.30      107.94     11.80 o 
  -8   7   4       33.52       28.90      7.05 o 
  -7   7   4      939.79      906.88     18.33 o 
  -6   7   4      214.82      238.49     10.77 o 
  -5   7   4       36.55       45.28      6.58 o 
  -4   7   4        5.50        5.17      3.23 o 
  -3   7   4       10.11        0.28      3.98 o 
  -2   7   4      104.02      108.75      8.29 o 
  -1   7   4      221.26      206.24      9.81 o 
   0   7   4      917.89      937.71     21.18 o 
   1   7   4       27.61       25.80      4.38 o 
   2   7   4        0.03        0.31      3.56 o 
   3   7   4        1.43        2.03      3.89 o 
   4   7   4       54.35       62.29     11.06 o 
   5   7   4      175.62      186.99     11.99 o 
   6   7   4      112.27      106.09     10.28 o 
   7   7   4      115.17       98.61     10.76 o 
   8   7   4        4.69       -2.66      7.18 o 
   9   7   4        0.49       -1.91      7.97 o 
  10   7   4       10.64        4.34      9.45 o 
 -14   8   4        3.48       -0.98     11.11 o 
 -13   8   4       15.27        8.99      8.57 o 
 -12   8   4       13.68        5.31      8.11 o 
 -11   8   4       37.30       42.96      9.15 o 
 -10   8   4      560.99      579.01     20.31 o 
  -9   8   4     1859.26     1910.61     41.30 o 
  -8   8   4       13.71        5.86      6.51 o 
  -7   8   4      157.79      163.98      9.51 o 
  -6   8   4       10.19        8.00      4.78 o 
  -5   8   4      125.70      145.42      8.13 o 
  -4   8   4      132.59      168.77     10.39 o 
  -3   8   4       97.88      105.24      8.41 o 
  -2   8   4        0.03       -5.99      3.99 o 
  -1   8   4      146.03      141.61     10.80 o 
   0   8   4       45.31       39.94      6.06 o 
   1   8   4      266.40      262.93      9.72 o 
   2   8   4      223.97      222.01      9.76 o 
   3   8   4      101.71       97.05      7.29 o 
   4   8   4      121.37      118.13      9.92 o 
   5   8   4      151.66      185.79     12.13 o 
   6   8   4        7.15        2.14      6.52 o 
   7   8   4       40.50       33.30      8.46 o 
   8   8   4      188.63      151.03     13.21 o 
   9   8   4        4.53        0.15     13.93 o 
  10   8   4        3.58       -0.04     11.85 o 
 -13   9   4        5.72       -3.12     11.07 o 
 -12   9   4        0.00        2.72      9.33 o 
 -11   9   4       90.38       75.06     12.16 o 
 -10   9   4       82.45       79.27     11.86 o 
  -9   9   4       36.80       48.04     10.37 o 
  -8   9   4      177.24      189.04     14.93 o 
  -7   9   4      137.59      122.39     14.28 o 
  -6   9   4       38.83       43.54      7.70 o 
  -5   9   4       59.28       62.11      8.08 o 
  -4   9   4       10.14       14.58      5.67 o 
  -3   9   4      235.13      209.10     11.65 o 
  -2   9   4        0.36       -3.82      4.68 o 
  -1   9   4        0.03       -1.77      4.73 o 
   0   9   4       40.59       31.03      5.99 o 
   1   9   4       29.06       29.50      8.47 o 
   2   9   4      841.22      876.27     17.81 o 
   3   9   4        0.96       -0.87      4.84 o 
   4   9   4        7.47       -1.01      6.20 o 
   5   9   4        2.35        5.68      6.39 o 
   6   9   4       61.46       60.66      9.24 o 
   7   9   4      152.58      161.12     12.90 o 
   8   9   4       92.60       76.20     10.68 o 
   9   9   4        4.81       -2.82      8.01 o 
  10   9   4        6.51        6.24     12.87 o 
 -13  10   4        3.96      -11.31     10.18 o 
 -12  10   4       26.46       10.96     10.80 o 
 -11  10   4      223.18      225.86     21.94 o 
 -10  10   4      110.46      105.00     13.15 o 
  -9  10   4      523.29      497.84     24.05 o 
  -8  10   4      213.97      203.50     19.27 o 
  -7  10   4      227.74      223.80     16.52 o 
  -6  10   4        8.05        0.25      6.61 o 
  -5  10   4        8.04        8.57      7.08 o 
  -4  10   4      251.46      289.40     14.29 o 
  -3  10   4      664.90      654.51     17.98 o 
  -2  10   4      142.12      113.95      9.73 o 
  -1  10   4       43.96       29.12      6.52 o 
   0  10   4       40.30       34.40      8.92 o 
   1  10   4      186.13      213.61     11.96 o 
   2  10   4      402.78      380.50     15.23 o 
   3  10   4       51.10       57.84      9.47 o 
   4  10   4        2.53       -0.55      8.90 o 
   5  10   4       24.98       38.17      9.34 o 
   6  10   4      146.56      180.05     23.33 o 
   7  10   4     1772.90     1867.94     74.89 o 
   8  10   4      673.38      713.07     33.14 o 
   9  10   4       87.66       76.09     13.13 o 
 -12  11   4      256.33      218.85     18.48 o 
 -11  11   4      194.98      129.04     14.93 o 
 -10  11   4      323.57      287.68     19.19 o 
  -9  11   4      726.14      675.06     30.36 o 
  -8  11   4      566.42      544.46     25.72 o 
  -7  11   4       55.42       52.00     10.77 o 
  -6  11   4       85.53       92.37     11.55 o 
  -5  11   4      459.72      463.64     17.17 o 
  -4  11   4      430.65      386.99     16.33 o 
  -3  11   4       55.10       32.05      7.38 o 
  -2  11   4      246.85      275.43     14.03 o 
  -1  11   4      105.56       94.71      9.28 o 
   0  11   4       19.09       34.42      7.34 o 
   1  11   4      376.05      424.58     17.05 o 
   2  11   4      828.81      769.75     28.03 o 
   3  11   4      104.69       93.54     11.37 o 
   4  11   4      476.69      485.34     20.91 o 
   5  11   4      419.09      427.15     21.68 o 
   6  11   4      205.33      201.07     15.68 o 
   7  11   4        2.72       15.84      9.41 o 
   8  11   4       87.74       85.16     19.94 o 
   9  11   4        3.29      -13.78      9.18 o 
 -12  12   4       14.25        1.11     10.92 o 
 -11  12   4       20.91        8.88     16.32 o 
 -10  12   4        1.14       -6.93      9.63 o 
  -9  12   4       54.32       63.24     12.32 o 
  -8  12   4       94.69      114.86     14.09 o 
  -7  12   4       20.09       26.68     10.30 o 
  -6  12   4        1.89        8.97      9.32 o 
  -5  12   4        0.16       -6.32      5.57 o 
  -4  12   4       78.34       72.25      8.99 o 
  -3  12   4       10.91       24.81      6.86 o 
  -2  12   4        9.16        8.01      6.19 o 
  -1  12   4      279.69      294.11     14.93 o 
   0  12   4      321.74      312.56     15.26 o 
   1  12   4        0.44        0.33      5.83 o 
   2  12   4       62.28       84.21     12.29 o 
   3  12   4        1.97        3.28      7.63 o 
   4  12   4        0.14        5.10      7.72 o 
   5  12   4       12.11       16.22     11.88 o 
   6  12   4       28.98       37.49     11.01 o 
   7  12   4      175.88      176.81     15.66 o 
   8  12   4       54.83       48.98     12.11 o 
 -11  13   4       12.48       -8.71     11.64 o 
 -10  13   4       33.35       34.69     11.29 o 
  -9  13   4       10.93       -4.28      8.92 o 
  -8  13   4        4.40       13.56      9.77 o 
  -7  13   4       16.22        7.81      9.03 o 
  -6  13   4       10.49        9.47      8.34 o 
  -5  13   4        0.06        4.98      6.97 o 
  -4  13   4        3.18        6.30      6.61 o 
  -3  13   4        7.14       -4.33      6.52 o 
  -2  13   4       42.76       60.23      8.57 o 
  -1  13   4       65.51       70.85      8.95 o 
   0  13   4       50.29       65.54      8.75 o 
   1  13   4      168.76      188.63     12.77 o 
   2  13   4      238.06      211.86     15.86 o 
   3  13   4      132.19      137.84     13.75 o 
   4  13   4       46.40       44.79     10.27 o 
   5  13   4      113.15      112.89     13.48 o 
   6  13   4        3.36       -9.60      8.44 o 
   7  13   4        4.47       -0.75      9.91 o 
 -10  14   4       89.89       94.68     19.58 o 
  -9  14   4       38.28       38.42     11.89 o 
  -8  14   4        5.66      -10.07      9.42 o 
  -7  14   4        4.75       20.35     10.14 o 
  -6  14   4       11.34        3.35      8.61 o 
  -5  14   4       69.08       94.41     10.99 o 
  -4  14   4       54.38       45.67      9.58 o 
  -3  14   4       24.91       28.17      7.62 o 
  -2  14   4        2.10        9.08      6.72 o 
  -1  14   4       21.77       41.08      8.17 o 
   0  14   4       49.00       64.04      8.97 o 
   1  14   4       23.65       19.88      7.15 o 
   2  14   4       16.66       21.68      8.68 o 
   3  14   4       10.35       12.87      8.86 o 
   4  14   4        5.10        5.88      8.84 o 
   5  14   4        3.62        9.04      9.33 o 
   6  14   4      110.12      120.23     29.26 o 
  -9  15   4       44.13       41.16     13.04 o 
  -8  15   4        4.44        1.97     10.34 o 
  -7  15   4       31.38       27.40     10.47 o 
  -6  15   4       20.70       20.30      9.71 o 
  -5  15   4       48.41       53.61      9.62 o 
  -4  15   4      330.14      272.14     16.47 o 
  -3  15   4       92.95      118.25     11.84 o 
  -2  15   4        3.30       16.69      7.41 o 
  -1  15   4        0.29       -4.26      8.06 o 
   0  15   4        0.19        7.89      6.74 o 
   1  15   4        0.76        2.92      7.51 o 
   2  15   4        1.47       -9.84      6.56 o 
   3  15   4        4.73       19.54      9.36 o 
   4  15   4        7.00        0.01      8.16 o 
   5  15   4        1.82        8.84     11.56 o 
  -8  16   4       95.28      121.77     16.04 o 
  -7  16   4        7.98       20.34     10.93 o 
  -6  16   4       20.84       43.67     19.28 o 
  -5  16   4      172.11      162.97     16.00 o 
  -4  16   4       16.99       16.29      7.96 o 
  -3  16   4       95.93       95.30     11.11 o 
  -2  16   4        0.72        7.26      6.85 o 
  -1  16   4        2.35       10.91      7.68 o 
   0  16   4       84.17       98.65     12.40 o 
   1  16   4       43.24       59.67     14.92 o 
   2  16   4       32.13       52.49     12.79 o 
   3  16   4       73.67       77.60     19.35 o 
   4  16   4       16.77       18.90     18.41 o 
  -6  17   4       12.98       36.94     12.68 o 
  -5  17   4       76.25       83.67     18.04 o 
  -4  17   4       17.44       33.29      9.69 o 
  -3  17   4       11.55       -0.18      7.45 o 
  -2  17   4        2.07       11.31      8.37 o 
  -1  17   4        0.02       20.69      8.78 o 
   0  17   4       16.44       22.89     11.14 o 
   1  17   4       62.77       48.10     12.67 o 
   2  17   4       11.84       38.49     15.48 o 
  -2  18   4        4.64        2.94      8.50 o 
  -1  18   4        1.46       -7.69      8.86 o 
 -15   1   5       30.00       35.14     11.17 o 
 -14   1   5       10.97       14.60      9.18 o 
 -13   1   5        1.23       13.52      8.56 o 
 -12   1   5      370.01      356.51     20.24 o 
 -11   1   5     1321.81     1250.39     29.84 o 
 -10   1   5       13.75        9.58      5.86 o 
  -9   1   5       58.27       53.41      6.09 o 
  -8   1   5        2.00        0.48      3.60 o 
  -7   1   5      253.62      248.93      9.17 o 
  -6   1   5      290.31      274.65     10.26 o 
  -5   1   5     3600.13     3624.12     46.67 o 
  -4   1   5       54.51       47.81      6.36 o 
  -3   1   5     1347.78     1375.80     20.92 o 
  -2   1   5     4335.06     4321.49     59.13 o 
  -1   1   5       41.26       31.27      3.99 o 
   0   1   5      445.55      521.79     10.56 o 
   1   1   5        3.23        3.09      2.83 o 
   2   1   5        1.00        0.56      2.32 o 
   3   1   5      282.47      329.59     10.69 o 
   4   1   5        0.77        0.88      2.95 o 
   5   1   5      258.42      311.95     10.98 o 
   6   1   5      629.07      651.45     17.96 o 
   7   1   5        0.12       -6.23      8.44 o 
   8   1   5      310.58      316.24     18.86 o 
   9   1   5       16.43       21.63      9.42 o 
  10   1   5        9.13       -7.65      8.15 o 
  11   1   5      212.13      271.77     21.26 o 
 -15   2   5       28.01       32.73     11.55 o 
 -14   2   5       53.11       68.50     13.78 o 
 -13   2   5      284.13      262.13     28.09 o 
 -12   2   5        3.35       -2.22      7.12 o 
 -11   2   5      121.94      124.59     10.72 o 
 -10   2   5     2013.80     1954.71     30.52 o 
  -9   2   5        0.58        2.89      4.86 o 
  -8   2   5      541.43      510.18     14.26 o 
  -7   2   5      455.45      521.76     12.14 o 
  -6   2   5     1878.02     1936.71     26.55 o 
  -5   2   5     6912.03     7367.46     87.48 o 
  -4   2   5        0.58        4.61      3.04 o 
  -3   2   5      145.28      146.74      6.38 o 
  -2   2   5      783.27      810.24     14.66 o 
  -1   2   5       49.32       64.68      4.96 o 
   0   2   5     5307.80     5588.92     66.87 o 
   1   2   5      154.16      162.32      6.59 o 
   2   2   5      508.15      521.87     11.48 o 
   3   2   5       17.30       11.91      3.66 o 
   4   2   5      544.03      547.52     12.94 o 
   5   2   5     2649.86     2632.49     46.59 o 
   6   2   5      860.97      828.73     20.81 o 
   7   2   5        0.24        4.04      6.83 o 
   8   2   5        1.42       -1.25      6.96 o 
   9   2   5       47.13       61.22     11.40 o 
  10   2   5       38.13       56.45     11.80 o 
  11   2   5      178.30      228.08     20.03 o 
 -15   3   5       52.96       84.12     14.33 o 
 -14   3   5        0.15      -10.75      7.17 o 
 -13   3   5       67.56       78.54     14.04 o 
 -12   3   5       69.05       82.32     13.82 o 
 -11   3   5     1147.63     1148.32     26.38 o 
 -10   3   5      960.39      959.40     26.01 o 
  -9   3   5     1074.88     1067.68     22.98 o 
  -8   3   5        0.90       -0.34      4.45 o 
  -7   3   5      318.66      319.21     11.41 o 
  -6   3   5      577.54      646.57     14.62 o 
  -5   3   5      151.80      155.29      7.45 o 
  -4   3   5      461.01      509.90     11.79 o 
  -3   3   5        2.11        1.01      2.68 o 
  -2   3   5      170.72      188.71      5.89 o 
  -1   3   5     1012.39     1043.07     15.09 o 
   0   3   5       48.35       44.78      4.28 o 
   1   3   5     1149.69     1310.68     21.92 o 
   2   3   5      771.50      794.53     19.20 o 
   3   3   5      630.07      715.89     19.32 o 
   4   3   5       40.97       46.56      5.43 o 
   5   3   5      583.17      594.53     17.10 o 
   6   3   5     1722.12     1689.61     31.92 o 
   7   3   5      670.72      661.40     19.43 o 
   8   3   5       63.19       54.80     10.40 o 
   9   3   5       23.28       23.17      9.62 o 
  10   3   5       22.90       32.76     10.72 o 
  11   3   5        7.10       19.86     14.39 o 
 -15   4   5       17.23       35.19     11.66 o 
 -14   4   5        8.96       -6.99     10.47 o 
 -13   4   5        4.11        5.46      9.13 o 
 -12   4   5      223.78      211.37     14.29 o 
 -11   4   5       46.39       50.22      8.49 o 
 -10   4   5     1000.91     1006.74     24.04 o 
  -9   4   5       88.28      100.07      7.80 o 
  -8   4   5      207.03      220.59     10.03 o 
  -7   4   5       29.31       63.87     10.40 o 
  -6   4   5        4.78        2.36      3.39 o 
  -5   4   5     1214.70     1157.66     18.56 o 
  -4   4   5        0.01       -4.88      3.28 o 
  -3   4   5      195.93      197.31      6.97 o 
  -2   4   5     4350.28     4441.11     49.92 o 
  -1   4   5      140.91      142.71      5.62 o 
   0   4   5       27.06       31.58      4.38 o 
   1   4   5       31.32       26.45      3.97 o 
   2   4   5     1891.71     2053.88     28.24 o 
   3   4   5     2116.48     2146.61     30.10 o 
   4   4   5       94.31      108.08      9.68 o 
   5   4   5      157.30      169.13     12.72 o 
   6   4   5       11.74        3.46      6.27 o 
   7   4   5      740.65      704.02     20.77 o 
   8   4   5      188.82      202.62     16.30 o 
   9   4   5      156.33      171.93     16.03 o 
  10   4   5       45.96       53.25     12.35 o 
  11   4   5      128.67      176.46     18.34 o 
 -15   5   5        1.47      -17.73     11.82 o 
 -14   5   5       38.07       38.01     11.76 o 
 -13   5   5       22.69       13.79      8.20 o 
 -12   5   5        2.22       -3.12      6.54 o 
 -11   5   5       44.52       40.05      9.49 o 
 -10   5   5        9.10        3.97      6.29 o 
  -9   5   5     1220.10     1191.62     22.14 o 
  -8   5   5       36.76       36.13      5.29 o 
  -7   5   5       83.99       92.58      7.41 o 
  -6   5   5       51.21       63.62      6.75 o 
  -5   5   5      141.05      113.39      6.50 o 
  -4   5   5      611.58      695.13     15.60 o 
  -3   5   5       20.30        6.28      4.32 o 
  -2   5   5       95.80      125.72      7.06 o 
  -1   5   5        1.60        7.19      2.82 o 
   0   5   5      837.80      854.31     14.69 o 
   1   5   5      287.63      350.08      9.67 o 
   2   5   5       20.62       28.39      4.54 o 
   3   5   5      156.10      155.09     10.35 o 
   4   5   5       16.51        9.31      5.86 o 
   5   5   5      555.78      521.88     17.13 o 
   6   5   5      219.17      209.19     17.77 o 
   7   5   5      195.12      183.78     19.13 o 
   8   5   5        0.55        3.50      9.00 o 
   9   5   5       12.91       17.45      9.65 o 
  10   5   5        5.42       13.93     10.46 o 
 -15   6   5        0.45       -7.53     10.37 o 
 -14   6   5        0.11       -3.74      9.71 o 
 -13   6   5        5.79       -1.95      7.51 o 
 -12   6   5      173.13      163.86     13.03 o 
 -11   6   5       58.27       74.52      9.70 o 
 -10   6   5      732.55      714.97     20.50 o 
  -9   6   5       67.45       52.96      8.95 o 
  -8   6   5      350.11      365.25     12.68 o 
  -7   6   5      595.36      595.34     14.26 o 
  -6   6   5      248.93      257.86     10.29 o 
  -5   6   5     1868.12     1881.61     26.94 o 
  -4   6   5      853.31      872.15     16.80 o 
  -3   6   5      547.61      628.17     14.83 o 
  -2   6   5        3.58        8.85      4.19 o 
  -1   6   5       76.35       91.83      4.75 o 
   0   6   5     1153.38     1180.25     18.64 o 
   1   6   5     1660.26     1709.77     24.89 o 
   2   6   5      101.97      122.45      8.09 o 
   3   6   5        5.68        5.04      4.33 o 
   4   6   5       49.81       68.70      8.13 o 
   5   6   5      161.60      158.01     11.52 o 
   6   6   5     1327.81     1335.21     29.08 o 
   7   6   5      561.22      532.06     22.46 o 
   8   6   5       17.21       31.24      8.87 o 
   9   6   5        2.01        5.25     11.17 o 
  10   6   5        1.47        1.44      9.84 o 
 -14   7   5        8.88        4.07     10.37 o 
 -13   7   5       52.47       49.18     10.12 o 
 -12   7   5       35.72       34.39     12.61 o 
 -11   7   5      140.42      132.36     11.93 o 
 -10   7   5      960.53      893.98     23.42 o 
  -9   7   5     2253.23     2200.17     38.58 o 
  -8   7   5      246.89      257.08     11.75 o 
  -7   7   5       32.23       41.31      8.04 o 
  -6   7   5      138.20      167.32      8.71 o 
  -5   7   5      575.85      612.06     21.37 o 
  -4   7   5        1.08        7.21      4.63 o 
  -3   7   5      198.26      226.24     10.81 o 
  -2   7   5     1117.24     1216.11     22.52 o 
  -1   7   5        2.25        4.20      6.37 o 
   0   7   5     1657.94     1697.19     34.37 o 
   1   7   5     2678.83     2599.51     34.58 o 
   2   7   5        0.68        1.49      4.08 o 
   3   7   5      183.29      206.85      9.77 o 
   4   7   5       31.19       26.60      7.08 o 
   5   7   5        4.53        3.51      6.40 o 
   6   7   5       10.18       20.10      7.39 o 
   7   7   5       24.60       25.18      8.23 o 
   8   7   5        0.19       -4.89      7.96 o 
   9   7   5        3.89        4.06     14.74 o 
  10   7   5       19.95       15.85     12.71 o 
 -14   8   5        0.51       -4.43     12.36 o 
 -13   8   5        0.32      -11.51     13.36 o 
 -12   8   5       67.69       52.30     11.26 o 
 -11   8   5      105.69       98.40     11.19 o 
 -10   8   5       45.68       41.08      8.46 o 
  -9   8   5       34.99       26.40      7.80 o 
  -8   8   5       74.19       80.92      8.43 o 
  -7   8   5        0.04        5.08      5.50 o 
  -6   8   5      100.12      111.66      9.58 o 
  -5   8   5      462.07      457.67     15.83 o 
  -4   8   5      382.88      375.67     15.81 o 
  -3   8   5      228.28      262.93     16.10 o 
  -2   8   5       72.08       94.89      9.93 o 
  -1   8   5      227.03      271.52     12.62 o 
   0   8   5      121.64      152.94      9.61 o 
   1   8   5      119.43      111.16      7.40 o 
   2   8   5        7.30        5.49      6.17 o 
   3   8   5      102.83      114.30     10.62 o 
   4   8   5       12.94       10.67      6.49 o 
   5   8   5       17.60       23.21      7.41 o 
   6   8   5      182.07      187.52     13.07 o 
   7   8   5      131.70      134.81     12.50 o 
   8   8   5        3.80       -9.23      7.51 o 
   9   8   5        8.59       33.52     22.56 o 
 -13   9   5        7.69       15.13     11.32 o 
 -12   9   5       85.29       79.46     12.59 o 
 -11   9   5      464.92      427.89     29.23 o 
 -10   9   5       40.04       26.86      9.78 o 
  -9   9   5       72.28       72.82     15.76 o 
  -8   9   5      415.36      419.84     26.82 o 
  -7   9   5       81.65       85.66      9.53 o 
  -6   9   5      191.63      214.90     15.51 o 
  -5   9   5       34.98       47.03      7.58 o 
  -4   9   5      143.05      174.97     11.15 o 
  -3   9   5      185.03      179.17     11.01 o 
  -2   9   5      448.62      457.33     14.83 o 
  -1   9   5      353.39      313.19     13.41 o 
   0   9   5      427.67      500.01     15.31 o 
   1   9   5      252.22      252.24     12.59 o 
   2   9   5      660.10      641.95     17.41 o 
   3   9   5      197.74      196.53     17.85 o 
   4   9   5      169.40      200.57     14.74 o 
   5   9   5      105.92      105.63     11.99 o 
   6   9   5       38.86       33.87     12.66 o 
   7   9   5       11.82       21.92      9.44 o 
   8   9   5       60.37       37.85     18.10 o 
   9   9   5        2.10      -12.23     11.70 o 
 -13  10   5       64.85       82.69     19.48 o 
 -12  10   5       61.65       41.32     20.53 o 
 -11  10   5        3.22        9.71     11.43 o 
 -10  10   5        0.47      -12.75      8.50 o 
  -9  10   5       46.60       61.57     11.71 o 
  -8  10   5      161.97      180.30     15.53 o 
  -7  10   5       10.15        4.96      6.22 o 
  -6  10   5      236.46      220.47     13.53 o 
  -5  10   5      255.44      215.52     13.07 o 
  -4  10   5        1.56       -5.32      5.43 o 
  -3  10   5        6.19       -3.08      5.43 o 
  -2  10   5       67.89       62.77      9.39 o 
  -1  10   5        6.08        4.64      5.37 o 
   0  10   5      186.29      205.52     12.05 o 
   1  10   5        7.25       17.22      7.41 o 
   2  10   5      544.74      531.29     16.67 o 
   3  10   5      144.28      142.31     12.74 o 
   4  10   5      102.99       82.82     10.94 o 
   5  10   5      450.47      473.99     43.19 o 
   6  10   5      207.94      194.69     17.30 o 
   7  10   5        0.15      -10.74      8.77 o 
   8  10   5       51.25       57.35     13.24 o 
   9  10   5       28.52       58.52     15.96 o 
 -12  11   5       25.27       35.26     12.54 o 
 -11  11   5       28.38       29.69     11.97 o 
 -10  11   5       15.81       17.48     10.17 o 
  -9  11   5        2.74       -0.52     11.82 o 
  -8  11   5        0.30       -5.97      7.72 o 
  -7  11   5        6.78       -6.13      6.95 o 
  -6  11   5        2.57       -0.58      6.08 o 
  -5  11   5       21.34       14.19      7.78 o 
  -4  11   5       93.12       97.40     10.07 o 
  -3  11   5       71.78       73.20      8.92 o 
  -2  11   5      190.54      188.14     11.97 o 
  -1  11   5       90.25       90.75      9.30 o 
   0  11   5        5.61        0.80      5.59 o 
   1  11   5      153.72      178.42     15.53 o 
   2  11   5      156.98      163.92     18.40 o 
   3  11   5      153.64      139.27     13.01 o 
   4  11   5      120.81      135.95     13.48 o 
   5  11   5        5.35       11.44      8.27 o 
   6  11   5        0.72       -6.69      9.87 o 
   7  11   5        2.04       -9.91     10.59 o 
   8  11   5        0.26       -2.06     13.54 o 
 -12  12   5        3.35       -7.82     10.81 o 
 -11  12   5       64.05       63.74     12.38 o 
 -10  12   5       19.04        1.95     12.94 o 
  -9  12   5       13.47       17.88      9.25 o 
  -8  12   5       12.55       13.31      9.97 o 
  -7  12   5      157.75      148.30     16.25 o 
  -6  12   5      761.28      761.95     21.93 o 
  -5  12   5      635.26      594.62     19.48 o 
  -4  12   5        4.22        1.59      6.06 o 
  -3  12   5       21.89       17.79      6.83 o 
  -2  12   5       17.72       23.73      6.99 o 
  -1  12   5       58.89       49.18      8.17 o 
   0  12   5      109.45      104.52      9.96 o 
   1  12   5       12.54        5.48      7.36 o 
   2  12   5      152.66      175.77     14.43 o 
   3  12   5        7.00        6.08      7.65 o 
   4  12   5       16.56       12.04      8.72 o 
   5  12   5      147.94      116.64     33.49 o 
   6  12   5       52.75       57.06     30.67 o 
   7  12   5       16.56        1.20     11.74 o 
 -11  13   5       11.75       16.69     11.45 o 
 -10  13   5       17.52       18.64     11.37 o 
  -9  13   5       13.43        3.31      9.82 o 
  -8  13   5      113.94      117.01     14.49 o 
  -7  13   5       32.45       32.77     10.26 o 
  -6  13   5       79.08       89.23     10.42 o 
  -5  13   5      224.62      252.77     20.13 o 
  -4  13   5        0.83        3.98      6.55 o 
  -3  13   5       77.81       83.90     10.52 o 
  -2  13   5      103.69      125.26     14.31 o 
  -1  13   5       49.57       46.08      8.07 o 
   0  13   5        4.33        8.58      6.35 o 
   1  13   5        7.71        6.20      6.46 o 
   2  13   5       82.51       74.47     11.04 o 
   3  13   5       38.32       48.67     12.57 o 
   4  13   5        1.47       10.87     12.12 o 
   5  13   5       13.72       24.39     11.79 o 
   6  13   5       38.91       29.35     13.17 o 
   7  13   5       26.44       31.59     11.72 o 
 -10  14   5        0.23       -8.94      9.96 o 
  -9  14   5        6.56       -1.98      9.66 o 
  -8  14   5       43.85       32.42     11.31 o 
  -7  14   5       31.38       15.33     10.99 o 
  -6  14   5      103.02      105.63     13.33 o 
  -5  14   5      123.43      134.64     12.24 o 
  -4  14   5      448.50      421.07     27.16 o 
  -3  14   5      112.22      146.31     12.21 o 
  -2  14   5        8.41       -4.50      5.90 o 
  -1  14   5        0.56        0.73      6.31 o 
   0  14   5        0.20        5.64      6.38 o 
   1  14   5        1.71       12.60     10.35 o 
   2  14   5       32.91       30.31     11.24 o 
   3  14   5      146.35      154.41     17.75 o 
   4  14   5      126.16       86.80     14.21 o 
   5  14   5       55.69       68.26     21.30 o 
   6  14   5      298.46      325.83     35.13 o 
  -9  15   5      104.82      130.23     24.51 o 
  -8  15   5        0.34      -12.66      8.44 o 
  -7  15   5       45.36       42.55     11.08 o 
  -6  15   5      141.46      153.09     15.98 o 
  -5  15   5       58.32       49.22      9.28 o 
  -4  15   5       75.30       58.90      9.61 o 
  -3  15   5       57.60       83.44     10.34 o 
  -2  15   5        0.24        2.86      6.64 o 
  -1  15   5       11.32        6.82      9.19 o 
   0  15   5       15.20       20.38      8.43 o 
   1  15   5        0.35       -4.37      8.36 o 
   2  15   5       14.72       12.27     10.17 o 
   3  15   5       10.46       18.14     11.50 o 
   4  15   5        3.04       16.78     11.19 o 
   5  15   5        7.96        9.83     12.27 o 
  -8  16   5        1.52       14.98     13.94 o 
  -7  16   5        0.00       -4.36      9.15 o 
  -6  16   5       27.96       32.85     10.68 o 
  -5  16   5       47.78       34.41     11.51 o 
  -4  16   5       24.17       24.55      8.96 o 
  -3  16   5       26.13       32.62      8.71 o 
  -2  16   5       22.60       26.76      8.52 o 
  -1  16   5       27.06       47.16     10.00 o 
   0  16   5        0.49        8.53      9.59 o 
   1  16   5        4.48       15.09     10.29 o 
   2  16   5       24.48       30.19     14.29 o 
   3  16   5        5.53        7.95     11.53 o 
  -6  17   5       24.95       26.56     11.70 o 
  -5  17   5       10.30       11.47     12.49 o 
  -4  17   5        2.06        9.63      9.37 o 
  -3  17   5        1.13       -8.63      8.28 o 
  -2  17   5       17.01       13.66     13.29 o 
  -1  17   5       37.25       47.78     13.11 o 
   0  17   5        1.65       -0.80     15.06 o 
   1  17   5       18.30       13.36     13.72 o 
 -16   0   6       35.27       37.99     26.20 o 
 -15   0   6       19.76       25.44     15.16 o 
 -14   0   6        0.19      -12.26     10.53 o 
 -13   0   6      282.39      297.70     47.18 o 
 -12   0   6        5.53        0.91     10.57 o 
 -11   0   6     1813.11     1844.82     94.08 o 
 -10   0   6       59.17       42.53     12.12 o 
  -9   0   6      348.19      304.35     18.71 o 
  -8   0   6      309.36      316.29     14.55 o 
  -7   0   6     3939.20     4448.24     74.68 o 
  -6   0   6      196.83      162.41     15.72 o 
  -5   0   6       53.52       66.98      7.86 o 
  -4   0   6      336.21      325.70     11.66 o 
  -3   0   6     6757.56     6618.38    103.69 o 
  -2   0   6     1080.93     1107.35     22.30 o 
  -1   0   6     1990.05     1930.43     41.73 o 
   0   0   6     1265.69     1326.16     27.66 o 
   1   0   6     2087.81     2324.99     43.10 o 
   2   0   6     2965.10     3084.32     55.35 o 
   3   0   6        6.86       -1.60      3.16 o 
   4   0   6        0.59        3.39      6.52 o 
   5   0   6     1709.32     1801.65     40.61 o 
   6   0   6        1.66       -9.95     12.06 o 
   7   0   6      223.16      235.34     22.85 o 
   8   0   6       14.55       18.22     12.38 o 
   9   0   6        0.66       -5.07     11.50 o 
  10   0   6      289.19      319.74     31.63 o 
 -16   1   6        0.55        0.37     10.33 o 
 -15   1   6       30.83       36.73     11.48 o 
 -14   1   6        4.04       -1.81      8.14 o 
 -13   1   6       25.73       18.58      8.81 o 
 -12   1   6      458.66      528.33     43.94 o 
 -11   1   6      174.18      191.80     17.59 o 
 -10   1   6      283.50      273.39     13.80 o 
  -9   1   6       44.93       48.33      6.04 o 
  -8   1   6       49.13       42.16      5.29 o 
  -7   1   6      690.67      712.80     14.51 o 
  -6   1   6     1461.41     1688.66     26.68 o 
  -5   1   6     1099.82     1150.71     23.06 o 
  -4   1   6      135.35      142.17      7.30 o 
  -3   1   6      766.83      781.50     14.78 o 
  -2   1   6     2316.60     2441.58     33.53 o 
  -1   1   6     1950.93     2090.09     26.29 o 
   0   1   6      229.23      276.94      9.25 o 
   1   1   6       12.51       20.95      3.90 o 
   2   1   6      211.07      235.51     10.13 o 
   3   1   6      127.04      124.19      7.57 o 
   4   1   6     2200.60     2143.70     34.81 o 
   5   1   6      324.61      327.48     12.04 o 
   6   1   6      711.12      772.90     24.04 o 
   7   1   6       18.23       15.10      8.51 o 
   8   1   6       51.64       50.70     10.74 o 
   9   1   6       33.56       46.74     13.45 o 
  10   1   6       21.00       20.50     10.81 o 
 -15   2   6       35.64       42.68     12.10 o 
 -14   2   6        3.32       12.89      8.45 o 
 -13   2   6       27.23       38.06     11.04 o 
 -12   2   6        0.12        5.11      7.27 o 
 -11   2   6     1371.75     1363.09     25.23 o 
 -10   2   6      482.98      495.60     14.24 o 
  -9   2   6      103.43      104.09      7.93 o 
  -8   2   6       51.21       54.23      5.87 o 
  -7   2   6     1804.26     1924.80     27.63 o 
  -6   2   6     1919.27     2054.23     31.01 o 
  -5   2   6      772.49      882.14     15.33 o 
  -4   2   6     1018.59     1055.76     18.25 o 
  -3   2   6     1080.71     1062.03     20.89 o 
  -2   2   6      206.45      217.28      8.61 o 
  -1   2   6      323.41      342.45     10.07 o 
   0   2   6     1163.28     1337.41     19.52 o 
   1   2   6      422.27      445.68     12.94 o 
   2   2   6     1226.08     1350.20     23.81 o 
   3   2   6        0.04        5.89      4.10 o 
   4   2   6      298.29      295.68     13.52 o 
   5   2   6     2487.82     2552.41     47.53 o 
   6   2   6      108.81       96.20      9.25 o 
   7   2   6      314.43      294.48     18.15 o 
   8   2   6        1.14        3.59      8.36 o 
   9   2   6       65.01       44.03     11.13 o 
  10   2   6      101.24      118.74     18.63 o 
 -15   3   6        1.47        1.79      9.42 o 
 -14   3   6       11.12       22.25      9.59 o 
 -13   3   6        2.18       18.58      9.28 o 
 -12   3   6      392.69      396.48     21.53 o 
 -11   3   6     1226.50     1117.51     25.87 o 
 -10   3   6       76.32       95.91      9.37 o 
  -9   3   6      153.92      151.15     13.41 o 
  -8   3   6      163.82      177.01     10.25 o 
  -7   3   6       11.12        4.69      5.05 o 
  -6   3   6        6.83       13.74      4.24 o 
  -5   3   6      895.19      878.13     15.54 o 
  -4   3   6      315.79      289.61      8.36 o 
  -3   3   6     2431.16     2644.31     35.37 o 
  -2   3   6        0.76        2.20      2.77 o 
  -1   3   6     3197.29     3006.22     45.72 o 
   0   3   6       61.33       59.31      5.10 o 
   1   3   6      569.04      609.26     12.65 o 
   2   3   6      192.20      194.27      8.74 o 
   3   3   6       88.15       88.34      8.11 o 
   4   3   6      924.29      948.38     20.79 o 
   5   3   6      939.87     1007.01     23.48 o 
   6   3   6        0.48        0.25      5.70 o 
   7   3   6        0.08       12.84      7.77 o 
   8   3   6        6.30      -11.45      7.63 o 
   9   3   6       72.16       86.89     13.43 o 
  10   3   6       43.52       60.94     13.52 o 
 -15   4   6        9.95       -3.88     14.05 o 
 -14   4   6       11.04       10.23     11.30 o 
 -13   4   6       57.15       56.05      9.80 o 
 -12   4   6      293.14      315.50     16.85 o 
 -11   4   6       15.33       23.95      7.47 o 
 -10   4   6      335.04      354.73     13.69 o 
  -9   4   6      123.91      131.01      8.84 o 
  -8   4   6       47.88       38.78      5.48 o 
  -7   4   6        3.70        2.59      3.96 o 
  -6   4   6      144.44      166.05      8.09 o 
  -5   4   6        7.66        2.13      3.50 o 
  -4   4   6       30.75       27.30      4.16 o 
  -3   4   6        6.17        2.31      2.94 o 
  -2   4   6      174.12      181.90      5.87 o 
  -1   4   6       50.31       66.09      8.25 o 
   0   4   6     1454.63     1463.50     21.35 o 
   1   4   6      165.78      163.28      8.95 o 
   2   4   6       59.31       70.98      7.10 o 
   3   4   6       95.78      124.13      9.43 o 
   4   4   6      211.74      236.37     12.54 o 
   5   4   6       64.50       61.44      8.31 o 
   6   4   6       69.32       88.95      9.61 o 
   7   4   6        2.73       -6.07      6.87 o 
   8   4   6        9.61        8.76      8.18 o 
   9   4   6        0.90        3.99      9.11 o 
  10   4   6       37.24       33.03     14.67 o 
 -15   5   6        1.52       13.63     12.71 o 
 -14   5   6       11.49       10.38     10.08 o 
 -13   5   6       34.28       51.51      9.68 o 
 -12   5   6      418.97      405.98     19.24 o 
 -11   5   6      256.57      279.15     15.38 o 
 -10   5   6      528.77      545.24     17.80 o 
  -9   5   6       52.59       41.72      8.20 o 
  -8   5   6       23.98       28.65      5.63 o 
  -7   5   6      193.86      230.63     10.80 o 
  -6   5   6     3324.31     3317.25     44.97 o 
  -5   5   6      197.35      162.84      7.80 o 
  -4   5   6       22.80       14.51      3.79 o 
  -3   5   6     2059.66     2191.93     28.43 o 
  -2   5   6      691.00      701.20     16.08 o 
  -1   5   6      548.72      557.86     11.35 o 
   0   5   6      513.69      486.11     11.07 o 
   1   5   6      382.52      384.25     10.60 o 
   2   5   6      824.31      844.91     20.21 o 
   3   5   6      262.30      303.18     13.55 o 
   4   5   6      656.30      704.65     21.90 o 
   5   5   6      180.49      192.68     14.42 o 
   6   5   6      315.59      324.59     16.86 o 
   7   5   6      140.23      145.94     12.28 o 
   8   5   6        2.76        0.79      8.36 o 
   9   5   6       16.89        1.66      9.58 o 
  10   5   6        0.00      -18.08     18.54 o 
 -15   6   6        3.45      -13.95      9.30 o 
 -14   6   6       11.86        2.53      9.87 o 
 -13   6   6       83.44       68.22     10.69 o 
 -12   6   6      397.73      381.58     18.70 o 
 -11   6   6     1230.46     1298.33     29.33 o 
 -10   6   6      761.90      797.98     29.16 o 
  -9   6   6     1605.14     1494.90     26.24 o 
  -8   6   6       93.32       98.97      8.42 o 
  -7   6   6     1466.96     1423.55     24.02 o 
  -6   6   6     1923.24     2036.97     29.60 o 
  -5   6   6      716.74      719.82     14.67 o 
  -4   6   6      203.37      215.31     10.57 o 
  -3   6   6      170.03      158.79      9.75 o 
  -2   6   6      184.43      200.69      9.34 o 
  -1   6   6     1319.21     1381.49     20.70 o 
   0   6   6      907.04     1057.91     17.91 o 
   1   6   6      334.86      358.62     17.89 o 
   2   6   6      140.30      159.62      8.60 o 
   3   6   6        5.51        5.22      4.61 o 
   4   6   6      136.51      143.71     10.85 o 
   5   6   6     1369.03     1393.02     33.51 o 
   6   6   6       43.64       49.48      8.43 o 
   7   6   6      167.89      155.01     13.86 o 
   8   6   6        0.24       -1.09      8.69 o 
   9   6   6        2.39       -1.32     11.67 o 
 -14   7   6       57.15       62.91     13.10 o 
 -13   7   6      224.30      237.81     18.35 o 
 -12   7   6      121.30      111.79     11.56 o 
 -11   7   6       54.38       53.27      9.06 o 
 -10   7   6      135.98      133.16     11.37 o 
  -9   7   6      633.06      625.07     16.52 o 
  -8   7   6      526.21      509.86     21.37 o 
  -7   7   6       76.97       96.06      7.65 o 
  -6   7   6       60.41       68.32      8.07 o 
  -5   7   6        0.60       -0.67      4.68 o 
  -4   7   6       19.35       20.37      5.62 o 
  -3   7   6       81.67      110.01      8.40 o 
  -2   7   6        2.04        3.87      4.37 o 
  -1   7   6       24.16       23.47      5.13 o 
   0   7   6      278.84      278.40      9.39 o 
   1   7   6      226.13      237.46     12.65 o 
   2   7   6      273.10      297.08     11.64 o 
   3   7   6      124.44      118.01      9.63 o 
   4   7   6      259.66      290.11     14.52 o 
   5   7   6      170.35      177.25     12.61 o 
   6   7   6      430.38      425.61     21.86 o 
   7   7   6       10.38        4.01      8.66 o 
   8   7   6       11.21       10.04      9.41 o 
   9   7   6       31.80       16.90     21.41 o 
 -14   8   6       25.84       31.26     11.91 o 
 -13   8   6        0.01       -6.26     12.91 o 
 -12   8   6       37.62       26.56     10.39 o 
 -11   8   6        3.19        0.17      8.18 o 
 -10   8   6       14.91       22.12      8.93 o 
  -9   8   6       54.42       77.65     12.55 o 
  -8   8   6       19.55       20.00      6.90 o 
  -7   8   6      724.89      703.78     19.69 o 
  -6   8   6       82.93      101.50      9.50 o 
  -5   8   6      337.24      342.30     16.95 o 
  -4   8   6        1.64       -3.14      5.06 o 
  -3   8   6        1.74       -1.12      4.65 o 
  -2   8   6        1.57       -4.19      4.68 o 
  -1   8   6       24.65       24.89      5.79 o 
   0   8   6       17.46       12.32      6.83 o 
   1   8   6      934.42      984.65     32.47 o 
   2   8   6      821.19      827.56     19.76 o 
   3   8   6      154.12      159.89     12.95 o 
   4   8   6       62.40       59.15      8.56 o 
   5   8   6        0.91       -4.45      6.49 o 
   6   8   6       31.25       44.88     10.55 o 
   7   8   6        0.06       -8.80      7.91 o 
   8   8   6        6.99       24.61     15.20 o 
   9   8   6        6.73       16.14     17.83 o 
 -14   9   6        0.11       -3.74     10.72 o 
 -13   9   6        0.00       -2.73      9.88 o 
 -12   9   6        0.03        0.52     10.54 o 
 -11   9   6        0.06       -3.91      8.56 o 
 -10   9   6       27.26       41.72     11.94 o 
  -9   9   6      256.64      270.13     28.67 o 
  -8   9   6       84.63       75.70      9.54 o 
  -7   9   6      301.11      335.05     20.72 o 
  -6   9   6      113.96      115.87     10.37 o 
  -5   9   6       20.93       23.83      6.72 o 
  -4   9   6       68.63       72.63      8.37 o 
  -3   9   6       28.21       43.31      7.19 o 
  -2   9   6       49.50       57.56      7.58 o 
  -1   9   6        2.31       -5.65      5.18 o 
   0   9   6      353.42      323.62     13.98 o 
   1   9   6        6.44        2.25      5.55 o 
   2   9   6       11.35       16.90      6.02 o 
   3   9   6        0.13        4.59      7.38 o 
   4   9   6      133.75      135.03     16.02 o 
   5   9   6       81.77       72.63     15.04 o 
   6   9   6       47.45       44.54     12.07 o 
   7   9   6        5.79       -5.54     11.02 o 
   8   9   6       22.95       13.10     12.70 o 
 -13  10   6        7.64        1.17     10.62 o 
 -12  10   6       49.96       59.91     20.15 o 
 -11  10   6        4.92      -14.14      9.93 o 
 -10  10   6       38.16       41.44     11.01 o 
  -9  10   6        1.36        1.19      8.50 o 
  -8  10   6        5.76        3.78      6.62 o 
  -7  10   6      295.45      313.49     17.06 o 
  -6  10   6      801.76      813.35     21.71 o 
  -5  10   6      638.80      602.65     20.58 o 
  -4  10   6       25.81       29.85      7.05 o 
  -3  10   6       21.81       16.49      6.33 o 
  -2  10   6       74.34       80.00      8.63 o 
  -1  10   6      185.47      186.96     11.83 o 
   0  10   6       26.65       35.22      7.19 o 
   1  10   6      515.41      517.40     17.05 o 
   2  10   6      269.98      340.98     22.51 o 
   3  10   6        0.96       -5.54      8.45 o 
   4  10   6      114.00       94.59     20.64 o 
   5  10   6       43.68       39.49     19.65 o 
   6  10   6       43.56       36.80     12.97 o 
   7  10   6       23.13       45.26     17.49 o 
   8  10   6        0.56        8.68     31.24 o 
 -13  11   6       36.70       31.65     14.61 o 
 -12  11   6       36.63       20.05     15.38 o 
 -11  11   6       33.84       28.11     18.57 o 
 -10  11   6       17.15       15.11      9.73 o 
  -9  11   6        0.52        9.17      9.25 o 
  -8  11   6       10.62       17.32     10.20 o 
  -7  11   6        1.84       -7.03      6.34 o 
  -6  11   6        6.53       -0.80      6.10 o 
  -5  11   6       24.34       18.88      6.91 o 
  -4  11   6        5.63       26.22      9.34 o 
  -3  11   6        9.70       17.27      6.58 o 
  -2  11   6        0.85        1.10      5.88 o 
  -1  11   6       17.64        9.87      9.36 o 
   0  11   6       33.58       32.22      8.88 o 
   1  11   6        0.21        3.57      7.26 o 
   2  11   6        7.90       -0.37      8.45 o 
   3  11   6       61.16       58.67     12.69 o 
   4  11   6      266.18      212.23     18.81 o 
   5  11   6       62.37       47.08     12.03 o 
   6  11   6        0.20       -4.63     10.75 o 
   7  11   6        0.06       -8.40     10.97 o 
 -12  12   6      138.60      130.97     23.93 o 
 -11  12   6      111.50      106.05     22.26 o 
 -10  12   6        3.95        1.36     11.27 o 
  -9  12   6        2.21       -3.89      8.77 o 
  -8  12   6       12.00       10.00      8.75 o 
  -7  12   6       15.49       12.04      8.71 o 
  -6  12   6       30.36       23.28      7.73 o 
  -5  12   6       67.46       57.83      9.18 o 
  -4  12   6       24.13       26.19      7.10 o 
  -3  12   6       61.24       63.51      8.74 o 
  -2  12   6        9.42        7.99      5.89 o 
  -1  12   6       56.20       62.39      9.75 o 
   0  12   6        3.59       11.89      7.30 o 
   1  12   6       28.26       25.30      8.68 o 
   2  12   6        6.86       -3.66      9.30 o 
   3  12   6        0.00        4.45      8.91 o 
   4  12   6      106.78       87.50     28.43 o 
   5  12   6      176.07      161.64     32.52 o 
   6  12   6       47.10       43.38     16.95 o 
 -11  13   6       14.25       -1.07     10.12 o 
 -10  13   6        2.56      -13.52      9.02 o 
  -9  13   6       94.43      102.63     14.46 o 
  -8  13   6      124.38      158.38     15.81 o 
  -7  13   6      265.92      261.82     18.92 o 
  -6  13   6      293.79      279.44     16.32 o 
  -5  13   6        0.15       11.40      7.16 o 
  -4  13   6      178.13      157.65     21.51 o 
  -3  13   6       54.86       56.08      9.85 o 
  -2  13   6       71.41       99.10     17.13 o 
  -1  13   6        4.18        4.55      7.01 o 
   0  13   6        0.84        5.94      7.32 o 
   1  13   6       46.43       55.13     12.24 o 
   2  13   6      166.48      188.39     19.48 o 
   3  13   6       53.02       48.57     12.60 o 
   4  13   6       13.31       17.42     11.13 o 
   5  13   6        0.50       25.45     12.67 o 
   6  13   6       21.08       12.61     12.94 o 
 -10  14   6        1.20      -15.33     10.22 o 
  -9  14   6       64.81       57.60     12.29 o 
  -8  14   6       13.38        4.15      9.06 o 
  -7  14   6       34.07       32.96     10.18 o 
  -6  14   6       94.42      118.66     12.15 o 
  -5  14   6       68.13       65.74     11.20 o 
  -4  14   6        1.69       11.47      7.89 o 
  -3  14   6       63.75       72.76     21.22 o 
  -2  14   6       32.87       37.20      9.40 o 
  -1  14   6       13.34       -5.55      6.80 o 
   0  14   6        2.15       11.45      8.33 o 
   1  14   6       61.22       92.30     14.78 o 
   2  14   6      167.03      195.13     28.47 o 
   3  14   6       40.89       29.90     12.21 o 
   4  14   6       13.94       26.90     12.61 o 
   5  14   6       11.81       -0.77     11.31 o 
  -9  15   6       46.88       52.56     13.59 o 
  -8  15   6       29.11       34.25     15.78 o 
  -7  15   6       17.67        7.44     17.18 o 
  -6  15   6        7.90       16.86     13.14 o 
  -5  15   6       26.47       43.61     10.19 o 
  -4  15   6       77.42       88.02     12.04 o 
  -3  15   6        7.51        2.03      7.45 o 
  -2  15   6        8.29        3.88      7.83 o 
  -1  15   6      114.68      101.99     12.69 o 
   0  15   6       44.30       61.88     14.74 o 
   1  15   6       16.56       22.47     11.08 o 
   2  15   6       24.77       25.51     12.19 o 
   3  15   6       44.27       39.84     13.60 o 
   4  15   6      181.24      210.42     27.79 o 
  -7  16   6      185.15      206.09     21.22 o 
  -6  16   6      181.29      193.44     30.31 o 
  -5  16   6       34.53       36.41     11.16 o 
  -4  16   6        0.00        2.29     15.52 o 
  -3  16   6        4.56       16.70     10.57 o 
  -2  16   6        5.62        9.29      8.16 o 
  -1  16   6       17.75       22.31      9.39 o 
   0  16   6      123.25      110.85     25.24 o 
   1  16   6      188.49      196.50     20.57 o 
   2  16   6       27.50       12.66     11.59 o 
  -5  17   6        7.58       15.11      9.59 o 
  -4  17   6        0.43       -3.55      7.84 o 
  -3  17   6        0.09        5.63      7.99 o 
  -2  17   6        0.55        5.44      8.16 o 
  -1  17   6       23.53       39.09     12.60 o 
   0  17   6       23.31       27.17     12.15 o 
 -16   1   7       49.88       69.22     15.05 o 
 -15   1   7        0.60        0.43      8.77 o 
 -14   1   7       21.00       23.41     11.16 o 
 -13   1   7      134.93      129.23     13.94 o 
 -12   1   7      705.82      708.04     22.60 o 
 -11   1   7      129.29      128.38     11.78 o 
 -10   1   7       32.92       25.29      5.76 o 
  -9   1   7       49.21       51.19      8.35 o 
  -8   1   7      755.17      761.36     16.30 o 
  -7   1   7       75.37       89.85      7.10 o 
  -6   1   7     1098.22     1158.34     24.47 o 
  -5   1   7      362.58      385.27     11.16 o 
  -4   1   7      358.83      386.43     10.77 o 
  -3   1   7       26.59       22.46      4.40 o 
  -2   1   7      682.22      696.76     14.53 o 
  -1   1   7       51.80       53.88      4.18 o 
   0   1   7      792.23      822.06     16.22 o 
   1   1   7      252.37      249.42      9.74 o 
   2   1   7      525.45      620.18     14.24 o 
   3   1   7       33.76       35.34      9.06 o 
   4   1   7      317.93      355.36     16.76 o 
   5   1   7      363.05      392.72     18.48 o 
   6   1   7       31.98       12.44      8.15 o 
   7   1   7       21.18       15.00      8.80 o 
   8   1   7        8.47       -4.33      8.37 o 
   9   1   7       11.12        2.47      9.45 o 
 -16   2   7       80.78       89.42     15.14 o 
 -15   2   7        0.30       -6.69     10.90 o 
 -14   2   7       65.24       82.85     12.79 o 
 -13   2   7      459.18      437.21     20.99 o 
 -12   2   7        6.25       14.35      7.16 o 
 -11   2   7     1532.40     1397.85     29.18 o 
 -10   2   7      371.85      398.59     14.30 o 
  -9   2   7       40.77       47.11      6.21 o 
  -8   2   7      443.00      422.26     12.08 o 
  -7   2   7      147.66      162.78      8.94 o 
  -6   2   7      353.72      417.35     12.05 o 
  -5   2   7      457.89      478.37     17.48 o 
  -4   2   7     1202.66     1229.32     18.48 o 
  -3   2   7      107.97      111.90      6.97 o 
  -2   2   7      527.11      527.63     12.77 o 
  -1   2   7     2532.69     2851.41     39.87 o 
   0   2   7      381.81      376.42      9.80 o 
   1   2   7      469.93      551.38     12.83 o 
   2   2   7      258.52      267.77     18.17 o 
   3   2   7      436.48      467.30     13.23 o 
   4   2   7     1160.87     1219.88     22.77 o 
   5   2   7      285.07      304.02     22.39 o 
   6   2   7      382.08      403.39     21.14 o 
   7   2   7       55.38       52.30     10.76 o 
   8   2   7        0.65       21.00     10.06 o 
   9   2   7       26.85       32.90     12.75 o 
 -15   3   7        1.35       -0.88     13.43 o 
 -14   3   7       33.93       35.51     12.51 o 
 -13   3   7       35.18       43.92      9.17 o 
 -12   3   7      484.04      487.24     19.56 o 
 -11   3   7       20.23       11.61      6.81 o 
 -10   3   7      553.80      526.47     17.24 o 
  -9   3   7      375.81      332.03     14.45 o 
  -8   3   7       47.70       59.80      7.03 o 
  -7   3   7      179.43      207.38     11.57 o 
  -6   3   7       48.96       76.45      7.15 o 
  -5   3   7       71.11       89.84      5.95 o 
  -4   3   7      307.97      306.16     12.90 o 
  -3   3   7      405.93      369.02     11.02 o 
  -2   3   7     1264.75     1363.28     23.13 o 
  -1   3   7       21.81       21.45      4.74 o 
   0   3   7       56.10       81.94      6.64 o 
   1   3   7        7.50        0.86      3.78 o 
   2   3   7        0.25       -2.21      4.00 o 
   3   3   7      533.85      543.58     15.71 o 
   4   3   7      309.68      335.97     15.23 o 
   5   3   7      218.90      239.70     15.41 o 
   6   3   7       91.57       95.65     12.50 o 
   7   3   7        8.92       18.17      8.93 o 
   8   3   7        0.98        3.79     10.22 o 
   9   3   7      126.02       97.74     17.26 o 
 -15   4   7        3.22        8.97     13.20 o 
 -14   4   7       19.08       14.52     10.14 o 
 -13   4   7       15.61        9.53      7.70 o 
 -12   4   7      502.78      513.36     21.22 o 
 -11   4   7       10.98       14.31      6.88 o 
 -10   4   7      373.98      396.00     14.46 o 
  -9   4   7       28.76       15.65      5.38 o 
  -8   4   7     1658.34     1547.24     27.46 o 
  -7   4   7      896.51      920.10     17.97 o 
  -6   4   7       53.95       49.80      5.64 o 
  -5   4   7       20.49       13.70      4.13 o 
  -4   4   7       13.94        3.34      3.55 o 
  -3   4   7      210.85      254.56      9.97 o 
  -2   4   7      588.31      549.42     13.40 o 
  -1   4   7      186.24      186.51      9.25 o 
   0   4   7      133.16      167.30      7.21 o 
   1   4   7      108.73      126.25      7.31 o 
   2   4   7      140.47      156.72      9.70 o 
   3   4   7       84.61       93.73     10.77 o 
   4   4   7     1536.80     1593.39     30.76 o 
   5   4   7      313.25      333.49     18.32 o 
   6   4   7       30.70       38.16      9.09 o 
   7   4   7       85.00       77.96     14.76 o 
   8   4   7        1.05      -11.88      9.55 o 
   9   4   7       85.51      132.94     19.23 o 
 -15   5   7        0.28      -14.85      9.90 o 
 -14   5   7        4.82        4.70      8.63 o 
 -13   5   7       88.70       88.49     11.15 o 
 -12   5   7       18.60       25.05      7.93 o 
 -11   5   7       28.51       46.56     12.02 o 
 -10   5   7       59.09       62.37      7.48 o 
  -9   5   7      131.14      144.33      9.64 o 
  -8   5   7      117.92      112.10      8.30 o 
  -7   5   7      276.94      267.65     15.72 o 
  -6   5   7       43.44       45.56      6.26 o 
  -5   5   7      362.60      364.78     10.95 o 
  -4   5   7      338.56      314.84      9.54 o 
  -3   5   7      930.54      935.49     15.37 o 
  -2   5   7       23.68       40.52      4.11 o 
  -1   5   7      129.73      129.11      6.24 o 
   0   5   7      459.15      447.40     17.20 o 
   1   5   7      227.62      246.39     15.55 o 
   2   5   7       28.96       32.10      5.39 o 
   3   5   7      428.69      458.50     13.97 o 
   4   5   7       25.29       27.21      6.78 o 
   5   5   7        2.95       -9.60      7.39 o 
   6   5   7       22.79       35.20      9.80 o 
   7   5   7        3.15       11.31     11.28 o 
   8   5   7       14.46       18.24     12.42 o 
   9   5   7        8.92      -12.17     11.21 o 
 -15   6   7       54.65       83.10     17.60 o 
 -14   6   7        5.96       -1.96     14.51 o 
 -13   6   7      144.44      175.23     14.03 o 
 -12   6   7       84.11      101.13     14.13 o 
 -11   6   7      189.01      222.99     14.80 o 
 -10   6   7      265.17      260.05     12.79 o 
  -9   6   7       96.78       98.87      9.10 o 
  -8   6   7     1060.61     1087.87     21.36 o 
  -7   6   7     1040.86     1052.77     20.17 o 
  -6   6   7      973.83     1001.76     20.45 o 
  -5   6   7      192.71      157.14      9.89 o 
  -4   6   7      267.45      304.65     17.12 o 
  -3   6   7       80.82       77.08      7.37 o 
  -2   6   7      233.71      238.99     10.50 o 
  -1   6   7      428.38      444.80     12.82 o 
   0   6   7      410.66      440.94     13.56 o 
   1   6   7      474.36      475.65     14.89 o 
   2   6   7       32.58       29.49      6.27 o 
   3   6   7      361.90      407.79     19.24 o 
   4   6   7      188.19      188.89     14.32 o 
   5   6   7      228.71      243.03     24.42 o 
   6   6   7        0.00        1.59      8.05 o 
   7   6   7        4.84        8.29      9.08 o 
   8   6   7        2.00        0.71     11.39 o 
   9   6   7       19.27       29.03     14.81 o 
 -14   7   7      173.54      181.61     16.92 o 
 -13   7   7      525.30      537.32     31.70 o 
 -12   7   7       18.85       27.82      9.64 o 
 -11   7   7      661.08      656.21     25.61 o 
 -10   7   7      438.43      436.14     24.90 o 
  -9   7   7        8.62        1.93      6.24 o 
  -8   7   7       75.73       82.94      9.37 o 
  -7   7   7      598.69      564.81     17.72 o 
  -6   7   7      310.15      308.60     14.38 o 
  -5   7   7       38.44       34.09      6.77 o 
  -4   7   7       41.65       60.94      7.32 o 
  -3   7   7        5.75        6.29      4.82 o 
  -2   7   7       35.42        6.39      5.12 o 
  -1   7   7      806.76      809.79     22.18 o 
   0   7   7      192.28      217.56     13.80 o 
   1   7   7       22.64       31.09      7.55 o 
   2   7   7        0.06       -3.07      5.19 o 
   3   7   7      570.52      579.51     31.25 o 
   4   7   7     1096.60     1154.82     37.93 o 
   5   7   7      248.87      312.24     22.34 o 
   6   7   7       31.70       34.96     13.54 o 
   7   7   7       47.01       44.93     11.39 o 
   8   7   7       15.63       16.98     13.40 o 
 -14   8   7        9.93       13.48     11.27 o 
 -13   8   7      140.01      117.95     17.80 o 
 -12   8   7      129.62      126.11     14.38 o 
 -11   8   7      259.30      276.26     21.22 o 
 -10   8   7       54.14       53.46     13.57 o 
  -9   8   7      152.07      170.24     12.68 o 
  -8   8   7       40.93       21.82      7.25 o 
  -7   8   7     1137.14     1170.18     38.48 o 
  -6   8   7      805.11      798.13     20.65 o 
  -5   8   7       40.88       23.26      6.61 o 
  -4   8   7       16.64       14.11      5.76 o 
  -3   8   7       22.75       18.06     10.49 o 
  -2   8   7      245.80      253.45     22.79 o 
  -1   8   7        0.83        2.31      6.19 o 
   0   8   7      300.40      320.90     16.74 o 
   1   8   7      280.21      270.03     15.69 o 
   2   8   7        0.55       10.70      8.77 o 
   3   8   7     1160.48     1105.88     35.55 o 
   4   8   7      275.44      249.41     19.86 o 
   5   8   7       14.03       24.10     11.22 o 
   6   8   7       16.18       27.76     12.43 o 
   7   8   7       31.34       18.81     12.09 o 
   8   8   7       34.98        7.18     17.68 o 
 -14   9   7        9.54      -12.80     11.25 o 
 -13   9   7        8.57       20.97     10.44 o 
 -12   9   7       57.70       21.14     12.29 o 
 -11   9   7       20.87       27.84     10.60 o 
 -10   9   7       21.18       31.05     10.48 o 
  -9   9   7       99.37       79.09     11.99 o 
  -8   9   7     1416.56     1464.83     30.78 o 
  -7   9   7     1020.09      981.01     33.41 o 
  -6   9   7       60.18       65.57      8.62 o 
  -5   9   7      510.66      460.69     17.18 o 
  -4   9   7       66.30       82.60      8.83 o 
  -3   9   7        8.37        2.76      6.39 o 
  -2   9   7       91.75       68.87      9.52 o 
  -1   9   7       38.78       50.20      8.89 o 
   0   9   7        0.93        2.16      6.17 o 
   1   9   7       99.13      114.84     11.56 o 
   2   9   7      311.71      312.00     21.76 o 
   3   9   7        8.33        6.91      9.29 o 
   4   9   7        7.12       23.20     10.24 o 
   5   9   7      186.44      187.19     24.05 o 
   6   9   7       10.03       24.16     12.03 o 
   7   9   7       42.02       24.18     11.68 o 
 -13  10   7        9.75        4.01     12.21 o 
 -12  10   7       56.55       41.65     14.96 o 
 -11  10   7      277.69      265.95     33.01 o 
 -10  10   7      186.42      206.17     17.20 o 
  -9  10   7       12.23        8.06      9.28 o 
  -8  10   7       17.44       14.59      7.62 o 
  -7  10   7       84.55       89.71     10.66 o 
  -6  10   7       88.84       88.88      9.68 o 
  -5  10   7        0.00        4.07      5.91 o 
  -4  10   7       42.14       50.13      9.23 o 
  -3  10   7      124.44      145.02     14.52 o 
  -2  10   7        7.02       -1.78      5.97 o 
  -1  10   7        0.00       -2.61      6.17 o 
   0  10   7       33.37       31.53     10.47 o 
   1  10   7       13.53        9.59      7.18 o 
   2  10   7      610.24      618.82     29.18 o 
   3  10   7      228.84      231.45     33.95 o 
   4  10   7        2.49        0.97      9.61 o 
   5  10   7       72.04       43.42     11.92 o 
   6  10   7       10.06       20.41     16.74 o 
   7  10   7        6.02       -1.48     19.33 o 
 -12  11   7       37.47       29.12     12.08 o 
 -11  11   7       20.54       14.97     11.02 o 
 -10  11   7       71.61       71.85     12.57 o 
  -9  11   7      138.35      143.89     19.40 o 
  -8  11   7       13.86       10.94      7.35 o 
  -7  11   7       11.36        4.12      6.88 o 
  -6  11   7       26.69       38.50      7.95 o 
  -5  11   7        9.27       16.34      7.51 o 
  -4  11   7      182.51      146.95     12.98 o 
  -3  11   7        5.29        0.68      6.64 o 
  -2  11   7       30.02       62.88      9.61 o 
  -1  11   7       13.14        2.77      6.57 o 
   0  11   7       68.28       96.42     11.30 o 
   1  11   7       47.06       36.27     11.48 o 
   2  11   7       26.34       51.42     12.51 o 
   3  11   7        0.43        5.34     12.03 o 
   4  11   7      104.46       69.60     13.69 o 
   5  11   7       31.88       16.58     11.91 o 
   6  11   7       28.12       20.31     13.36 o 
 -12  12   7       12.48        9.19     11.54 o 
 -11  12   7      116.42      122.60     21.60 o 
 -10  12   7      225.08      240.41     19.41 o 
  -9  12   7        7.02       16.24      9.82 o 
  -8  12   7       49.13       66.89     11.92 o 
  -7  12   7        2.08        5.88      7.54 o 
  -6  12   7       59.24       80.21     11.47 o 
  -5  12   7       97.92       71.84     12.30 o 
  -4  12   7        3.95       -6.24      6.13 o 
  -3  12   7       43.42       64.28     10.30 o 
  -2  12   7       66.78       38.94      9.21 o 
  -1  12   7      220.14      221.60     17.99 o 
   0  12   7      445.18      453.42     22.26 o 
   1  12   7      175.55      195.99     19.07 o 
   2  12   7      135.58      135.57     16.86 o 
   3  12   7      334.97      347.34     46.46 o 
   4  12   7       71.87       88.36     14.66 o 
   5  12   7       26.94       31.93     12.78 o 
   6  12   7        2.07        5.16     11.79 o 
 -11  13   7        1.59       -0.62     11.34 o 
 -10  13   7        4.31        8.90     10.92 o 
  -9  13   7        7.79       11.29     10.48 o 
  -8  13   7       12.27       21.72     11.56 o 
  -7  13   7       17.52       29.66      8.83 o 
  -6  13   7       13.17       10.48      7.43 o 
  -5  13   7        0.18       -1.65      6.52 o 
  -4  13   7        1.04        4.04      6.95 o 
  -3  13   7        6.81        5.23      8.64 o 
  -2  13   7       90.72      103.25     12.27 o 
  -1  13   7       16.44        5.33     11.95 o 
   0  13   7       22.27       29.96      8.88 o 
   1  13   7        1.34       16.75     12.55 o 
   2  13   7       45.23       60.06     13.61 o 
   3  13   7      145.80      120.69     19.11 o 
   4  13   7        7.22        9.90     11.56 o 
   5  13   7        0.14       21.70     13.35 o 
 -10  14   7       16.91       25.53     13.15 o 
  -9  14   7       27.33       36.50     13.11 o 
  -8  14   7      204.51      222.54     21.20 o 
  -7  14   7      101.19      102.67     15.85 o 
  -6  14   7       41.18       40.94      9.65 o 
  -5  14   7        0.01       -3.82      6.72 o 
  -4  14   7       23.75        9.03      7.97 o 
  -3  14   7       49.82       53.87     11.12 o 
  -2  14   7      456.32      483.79     22.76 o 
  -1  14   7       78.95       93.63     15.85 o 
   0  14   7        4.31       13.20     10.57 o 
   1  14   7        0.28       -2.02      9.71 o 
   2  14   7       35.82       21.58     13.59 o 
   3  14   7       26.08       23.08     12.14 o 
   4  14   7        2.70       -4.16     11.84 o 
  -9  15   7       34.63       19.47     21.93 o 
  -8  15   7       11.09       16.75     12.19 o 
  -7  15   7       14.24        8.52     10.44 o 
  -6  15   7       27.57        9.84      8.76 o 
  -5  15   7        3.83       -5.49      7.47 o 
  -4  15   7       59.68       41.54     11.70 o 
  -3  15   7       15.81       22.14      9.38 o 
  -2  15   7       60.68       53.75     10.86 o 
  -1  15   7       51.51       66.19     11.58 o 
   0  15   7       56.24       51.07     13.45 o 
   1  15   7       19.54       27.93     11.73 o 
   2  15   7        0.32       -2.02     10.21 o 
  -7  16   7        4.27        0.37     14.39 o 
  -6  16   7        2.69      -11.39      7.60 o 
  -5  16   7        0.36        0.19      9.99 o 
  -4  16   7        0.61       -5.30      7.47 o 
  -3  16   7       11.72        9.69      8.71 o 
  -2  16   7      107.78      128.15     14.28 o 
  -1  16   7       80.51       89.99     15.50 o 
   0  16   7       21.35       42.45     12.92 o 
   1  16   7       16.77       20.87     11.82 o 
 -16   0   8       37.36       47.36     20.33 o 
 -15   0   8        3.12      -13.15     36.62 o 
 -14   0   8        4.22       -3.54     11.13 o 
 -13   0   8       49.99       42.74     23.95 o 
 -12   0   8        3.41       -4.95      9.58 o 
 -11   0   8       66.33       64.62     10.84 o 
 -10   0   8       55.21       64.27     14.34 o 
  -9   0   8        7.51       -1.80      8.67 o 
  -8   0   8      774.77      812.73     28.08 o 
  -7   0   8       81.30       80.91      9.36 o 
  -6   0   8      270.16      271.70     13.49 o 
  -5   0   8       55.48       65.22      7.43 o 
  -4   0   8     1897.45     2058.80     53.12 o 
  -3   0   8      137.24      162.99      8.29 o 
  -2   0   8       11.12        3.42      7.63 o 
  -1   0   8      112.05      109.94     11.30 o 
   0   0   8       30.25       60.41      9.02 o 
   1   0   8      937.77      952.63     25.88 o 
   2   0   8      468.75      461.16     20.59 o 
   3   0   8      398.60      377.50     20.09 o 
   4   0   8      861.43      875.50     36.07 o 
   5   0   8      148.28      125.01     18.49 o 
   6   0   8        2.56       -5.92     11.02 o 
   7   0   8       85.38      100.75     25.89 o 
   8   0   8        2.18       18.50     19.96 o 
 -16   1   8        1.18       -7.99      9.71 o 
 -15   1   8       27.12       24.74     10.29 o 
 -14   1   8        1.82       -2.81      7.89 o 
 -13   1   8       12.83       -1.67      7.26 o 
 -12   1   8       67.50       71.86      8.97 o 
 -11   1   8      695.57      648.87     17.17 o 
 -10   1   8      594.07      561.68     15.35 o 
  -9   1   8      693.54      678.50     16.23 o 
  -8   1   8       72.43       54.41      6.63 o 
  -7   1   8        0.11       -0.48      3.67 o 
  -6   1   8      116.99       93.91      7.60 o 
  -5   1   8      371.77      383.01     11.61 o 
  -4   1   8      197.42      234.46     14.28 o 
  -3   1   8       87.60      114.64     10.88 o 
  -2   1   8      258.44      272.74     11.25 o 
  -1   1   8      742.77      737.99     14.45 o 
   0   1   8     1304.13     1353.17     21.67 o 
   1   1   8       32.19       26.87      5.44 o 
   2   1   8        0.46       -3.81      4.67 o 
   3   1   8      167.99      160.98     10.98 o 
   4   1   8       20.33       14.42      8.13 o 
   5   1   8       50.69       57.81     14.85 o 
   6   1   8       47.51       32.59     11.09 o 
   7   1   8       37.26       52.79     13.18 o 
   8   1   8        1.81      -10.61     11.76 o 
 -16   2   8       32.69       33.07     13.48 o 
 -15   2   8        0.44       18.93      9.82 o 
 -14   2   8        2.51        6.48     11.92 o 
 -13   2   8        1.53        5.82      7.83 o 
 -12   2   8      495.87      493.62     19.32 o 
 -11   2   8      156.48      189.53     11.14 o 
 -10   2   8        5.04        6.61      5.24 o 
  -9   2   8      237.71      246.15     11.44 o 
  -8   2   8      441.04      462.06     13.06 o 
  -7   2   8      720.92      745.74     15.76 o 
  -6   2   8       31.09       23.21      4.94 o 
  -5   2   8       67.41       80.65      5.62 o 
  -4   2   8      107.68      101.17     11.59 o 
  -3   2   8      787.50      754.12     16.38 o 
  -2   2   8     1483.83     1560.18     26.08 o 
  -1   2   8       57.79       62.02      6.34 o 
   0   2   8       24.63       23.33      6.78 o 
   1   2   8       75.91       92.25      8.42 o 
   2   2   8       60.50       61.13      7.67 o 
   3   2   8       34.45       43.56      7.95 o 
   4   2   8      123.21      122.56     11.92 o 
   5   2   8        6.03        2.12      7.64 o 
   6   2   8       11.80      -21.12     16.62 o 
   7   2   8       96.94      117.81     16.39 o 
   8   2   8       78.16       82.65     18.26 o 
 -15   3   8       62.06       91.85     13.98 o 
 -14   3   8      417.23      460.28     28.73 o 
 -13   3   8        0.42       -5.28      6.88 o 
 -12   3   8      278.56      303.33     16.28 o 
 -11   3   8      536.90      523.00     18.01 o 
 -10   3   8      235.58      229.22     13.05 o 
  -9   3   8      556.56      566.07     18.20 o 
  -8   3   8       84.79       95.35      8.38 o 
  -7   3   8      102.04      133.70      8.31 o 
  -6   3   8        1.26       -2.97      3.77 o 
  -5   3   8      279.03      278.09      9.69 o 
  -4   3   8       62.84       80.89      6.85 o 
  -3   3   8      152.55      192.12      9.53 o 
  -2   3   8        0.17       -1.32      3.94 o 
  -1   3   8        0.04       -1.00      4.22 o 
   0   3   8       45.76       51.50      6.44 o 
   1   3   8       97.86      120.45      9.21 o 
   2   3   8       26.94       23.65     10.15 o 
   3   3   8      305.88      337.49     15.47 o 
   4   3   8      395.20      424.66     24.21 o 
   5   3   8        0.96      -10.48      6.99 o 
   6   3   8        2.11       10.00     10.39 o 
   7   3   8       41.23       61.24     14.02 o 
   8   3   8        7.49       13.34     11.89 o 
 -15   4   8        0.03       -3.71     11.33 o 
 -14   4   8        9.47        0.17      7.92 o 
 -13   4   8      204.13      236.18     17.58 o 
 -12   4   8        5.39        2.87      6.93 o 
 -11   4   8       24.86       16.96      6.33 o 
 -10   4   8       11.36       15.05      5.82 o 
  -9   4   8       26.91       18.69      5.82 o 
  -8   4   8     1117.10     1198.69     22.14 o 
  -7   4   8      308.89      332.70     12.39 o 
  -6   4   8       40.60       33.14      5.44 o 
  -5   4   8       24.60       19.62      4.76 o 
  -4   4   8      200.32      246.81     12.67 o 
  -3   4   8     1887.47     1867.60     33.87 o 
  -2   4   8      675.22      645.36     27.82 o 
  -1   4   8        8.92        8.94      4.68 o 
   0   4   8      463.74      463.82     17.38 o 
   1   4   8       94.14      101.76     10.06 o 
   2   4   8      445.14      413.75     20.70 o 
   3   4   8      222.94      244.86     16.28 o 
   4   4   8       77.01       78.80     10.76 o 
   5   4   8        9.88       18.76      8.79 o 
   6   4   8       97.99      104.09     15.99 o 
   7   4   8       47.00       64.11     14.15 o 
   8   4   8        0.61       -7.32     16.27 o 
 -15   5   8        0.32       -3.23     11.95 o 
 -14   5   8        0.28        7.46      9.71 o 
 -13   5   8        3.71       -4.60      7.29 o 
 -12   5   8      284.15      331.56     23.76 o 
 -11   5   8      136.74      132.88     12.72 o 
 -10   5   8      831.57      765.49     19.97 o 
  -9   5   8     1871.62     1832.27     30.30 o 
  -8   5   8        3.48        7.04      5.17 o 
  -7   5   8      833.58      770.70     17.44 o 
  -6   5   8      157.04      179.51      9.22 o 
  -5   5   8       21.76       15.30      4.62 o 
  -4   5   8      300.16      260.69     10.92 o 
  -3   5   8      718.51      677.51     18.79 o 
  -2   5   8      366.67      389.71     12.87 o 
  -1   5   8       17.45       19.49      5.24 o 
   0   5   8        4.25        5.75      5.09 o 
   1   5   8       21.17       16.39      5.92 o 
   2   5   8      856.50      830.98     37.59 o 
   3   5   8       52.56       47.79      9.35 o 
   4   5   8        2.95        7.72      7.86 o 
   5   5   8      235.94      242.44     16.96 o 
   6   5   8       40.45       34.25     10.43 o 
   7   5   8      282.77      267.26     23.90 o 
   8   5   8      146.90      152.40     20.50 o 
 -15   6   8        1.96      -15.91     11.70 o 
 -14   6   8        0.00      -13.25      8.83 o 
 -13   6   8       82.85       59.59     11.47 o 
 -12   6   8       21.20       18.65      9.21 o 
 -11   6   8        1.99        1.64      8.58 o 
 -10   6   8      295.25      321.55     16.17 o 
  -9   6   8      592.83      543.75     17.83 o 
  -8   6   8       70.02       80.60      9.01 o 
  -7   6   8       22.18       17.30      6.43 o 
  -6   6   8      130.28      126.10     13.45 o 
  -5   6   8      208.20      185.71     12.79 o 
  -4   6   8      129.22      127.48     11.83 o 
  -3   6   8       87.47       96.71      9.78 o 
  -2   6   8       14.87       18.45      7.10 o 
  -1   6   8       92.01       91.37      9.87 o 
   0   6   8       25.11       25.36      7.35 o 
   1   6   8      892.32      894.98     22.30 o 
   2   6   8      652.09      691.61     25.83 o 
   3   6   8      131.40      119.80     20.75 o 
   4   6   8       30.21       36.91     10.76 o 
   5   6   8       24.48       28.24      9.70 o 
   6   6   8       14.37       17.18     10.43 o 
   7   6   8       28.79       34.81     15.66 o 
   8   6   8      153.08      178.39     33.85 o 
 -14   7   8        0.82       -1.22      9.84 o 
 -13   7   8       92.07      101.45     13.42 o 
 -12   7   8        1.86        3.48     10.06 o 
 -11   7   8        0.14      -10.63      7.09 o 
 -10   7   8       26.19       29.46      7.91 o 
  -9   7   8      270.05      281.62     15.35 o 
  -8   7   8       70.84       40.99      8.09 o 
  -7   7   8       85.40       73.96     11.12 o 
  -6   7   8      253.96      289.46     20.86 o 
  -5   7   8       39.01       30.68      8.26 o 
  -4   7   8      168.47      178.05     12.89 o 
  -3   7   8      111.28      135.06     13.23 o 
  -2   7   8        9.00       -1.20      6.39 o 
  -1   7   8      256.21      258.14     25.67 o 
   0   7   8      163.00      176.42     13.14 o 
   1   7   8       52.47       53.58      9.01 o 
   2   7   8       72.73       66.05     11.61 o 
   3   7   8      171.35      169.91     16.48 o 
   4   7   8        1.65        5.60      9.97 o 
   5   7   8       11.02       21.27     11.24 o 
   6   7   8        0.14       -5.40     13.38 o 
   7   7   8        0.49      -32.24     25.34 o 
 -14   8   8       27.14       30.41     11.46 o 
 -13   8   8       86.20       48.21     12.63 o 
 -12   8   8       44.89       28.07     11.60 o 
 -11   8   8      312.61      359.77     21.50 o 
 -10   8   8        9.49        0.63      8.52 o 
  -9   8   8       12.71        2.89      6.57 o 
  -8   8   8      263.70      251.28     14.66 o 
  -7   8   8       32.64       34.62      8.32 o 
  -6   8   8      108.37      112.22     11.46 o 
  -5   8   8      189.21      171.74     13.14 o 
  -4   8   8        0.29        1.95      6.24 o 
  -3   8   8      119.40      133.03     12.13 o 
  -2   8   8       46.54       41.22      8.66 o 
  -1   8   8       14.76       11.15      6.89 o 
   0   8   8      116.95      136.83     13.05 o 
   1   8   8      154.90      152.46     12.87 o 
   2   8   8      385.23      426.01     24.54 o 
   3   8   8     1122.87     1059.90     44.22 o 
   4   8   8      229.74      283.13     44.88 o 
   5   8   8       64.58       74.97     13.98 o 
   6   8   8        4.36        9.13     11.99 o 
   7   8   8        3.34       -4.37     12.41 o 
 -14   9   8       34.60        1.70     32.40 o 
 -13   9   8        6.88       -1.48     10.67 o 
 -12   9   8        3.67       -1.60      9.10 o 
 -11   9   8      107.88       82.28     13.45 o 
 -10   9   8       20.13       31.65     11.30 o 
  -9   9   8        0.03       -5.82      6.61 o 
  -8   9   8       19.55       11.77      7.57 o 
  -7   9   8        3.13        0.28      6.45 o 
  -6   9   8       48.83       55.18      9.32 o 
  -5   9   8      158.15      143.87     12.66 o 
  -4   9   8      390.49      418.42     19.93 o 
  -3   9   8       82.35       92.16     10.79 o 
  -2   9   8      271.29      259.86     27.55 o 
  -1   9   8        0.09        2.06      9.61 o 
   0   9   8      135.62      161.66     17.87 o 
   1   9   8      129.68      144.95     12.81 o 
   2   9   8      149.04      157.11     17.07 o 
   3   9   8       33.75       44.88     12.11 o 
   4   9   8       96.03       79.35     17.05 o 
   5   9   8        4.01        1.77     10.55 o 
   6   9   8        3.47        4.05     11.55 o 
 -13  10   8      784.11      865.79     41.87 o 
 -12  10   8      191.59      183.26     22.96 o 
 -11  10   8      183.02      168.02     16.22 o 
 -10  10   8       14.74       25.35     11.62 o 
  -9  10   8      103.48      145.22     13.99 o 
  -8  10   8      172.87      154.05     14.03 o 
  -7  10   8       71.46       79.24     10.97 o 
  -6  10   8        7.51        5.15      7.23 o 
  -5  10   8        1.86        1.21      6.29 o 
  -4  10   8        6.73       12.01      7.11 o 
  -3  10   8     1091.16     1079.79     28.73 o 
  -2  10   8      285.58      304.44     22.76 o 
  -1  10   8       63.11       44.27      8.99 o 
   0  10   8        9.80       10.11      7.40 o 
   1  10   8       81.50       73.83     13.54 o 
   2  10   8      167.86      149.87     29.17 o 
   3  10   8      152.43      129.29     16.50 o 
   4  10   8       21.49       23.32     12.26 o 
   5  10   8        8.86       10.87     12.46 o 
   6  10   8        1.16       -9.39     11.26 o 
 -12  11   8      295.22      269.79     30.75 o 
 -11  11   8      265.54      240.88     21.53 o 
 -10  11   8      190.35      215.24     20.70 o 
  -9  11   8       48.38       44.41     12.31 o 
  -8  11   8        0.85       -3.98      7.19 o 
  -7  11   8       19.97       21.99      8.91 o 
  -6  11   8       10.89       11.51      7.57 o 
  -5  11   8      341.22      328.97     20.68 o 
  -4  11   8        4.47       13.84      7.31 o 
  -3  11   8      413.34      395.80     20.85 o 
  -2  11   8       92.79       81.91     11.01 o 
  -1  11   8      235.38      284.65     18.07 o 
   0  11   8      152.74      135.72     14.06 o 
   1  11   8        0.18        2.46      9.26 o 
   2  11   8       32.32       40.95     11.49 o 
   3  11   8      606.41      563.53     39.21 o 
   4  11   8      358.25      388.31     62.32 o 
   5  11   8      151.95      133.95     30.35 o 
 -12  12   8       32.29       53.80     13.94 o 
 -11  12   8        0.11      -11.20     10.22 o 
 -10  12   8        7.62       25.03     14.25 o 
  -9  12   8       13.11       25.55     11.46 o 
  -8  12   8       48.39       41.39     10.31 o 
  -7  12   8       11.03        9.35      7.79 o 
  -6  12   8      114.86      121.07     15.53 o 
  -5  12   8       68.39       85.24     11.49 o 
  -4  12   8      100.52       99.26     11.88 o 
  -3  12   8      242.49      258.22     17.28 o 
  -2  12   8      265.64      281.48     25.31 o 
  -1  12   8       26.18       18.67      8.12 o 
   0  12   8      102.51      110.67     15.78 o 
   1  12   8       57.10       60.05     12.89 o 
   2  12   8      187.90      181.89     19.20 o 
   3  12   8      131.26      131.93     17.05 o 
   4  12   8       15.95       20.61     12.30 o 
 -11  13   8       35.45       24.93     17.32 o 
 -10  13   8      102.01      124.47     18.00 o 
  -9  13   8      205.20      217.01     29.10 o 
  -8  13   8      220.34      221.21     25.52 o 
  -7  13   8       52.21       48.33     10.32 o 
  -6  13   8        4.55       12.45      9.77 o 
  -5  13   8       50.83       27.99     14.59 o 
  -4  13   8        3.43       13.03      8.14 o 
  -3  13   8      174.18      203.94     16.22 o 
  -2  13   8      120.24      120.06     18.83 o 
  -1  13   8        7.10        3.76      7.70 o 
   0  13   8       35.05       24.01     11.11 o 
   1  13   8       31.02       25.44     11.52 o 
   2  13   8       97.22      115.38     16.62 o 
   3  13   8       13.20       -0.14     10.82 o 
   4  13   8        5.16        9.84     12.63 o 
 -10  14   8       28.04       26.25     13.76 o 
  -9  14   8      129.28      142.37     18.79 o 
  -8  14   8       11.08        5.03     10.94 o 
  -7  14   8       17.50       12.21     10.15 o 
  -6  14   8        5.52        1.16      7.76 o 
  -5  14   8       24.56       32.16     10.03 o 
  -4  14   8        2.13       -1.32     11.07 o 
  -3  14   8       29.22       25.87      9.26 o 
  -2  14   8       14.62        5.02      8.03 o 
  -1  14   8      114.91      133.82     14.05 o 
   0  14   8       30.22       60.91     14.04 o 
   1  14   8       44.28       49.03     13.85 o 
   2  14   8       12.66        4.47     15.16 o 
  -8  15   8       41.95       62.66     14.98 o 
  -7  15   8       47.27       34.42     12.82 o 
  -6  15   8       13.43        3.66      8.45 o 
  -5  15   8       82.42       89.45     13.08 o 
  -4  15   8        0.01       -5.05      7.43 o 
  -3  15   8        0.45        6.73      8.33 o 
  -2  15   8       67.39       69.84     11.65 o 
  -1  15   8      121.90      169.60     19.08 o 
   0  15   8       41.97       34.27     16.23 o 
   1  15   8       11.22       -1.72     11.32 o 
  -6  16   8       10.62        0.36      8.50 o 
  -5  16   8        6.79       10.03      8.72 o 
  -4  16   8       54.05       60.13     11.76 o 
  -3  16   8      121.96      129.41     14.92 o 
  -2  16   8        2.13        6.89      9.19 o 
  -1  16   8        8.22       26.58     11.83 o 
 -16   1   9        6.74        4.46     10.47 o 
 -15   1   9       83.73      105.26     14.21 o 
 -14   1   9      132.29      130.30     14.34 o 
 -13   1   9        2.75        4.65      5.84 o 
 -12   1   9      199.22      222.62     13.68 o 
 -11   1   9      869.77      745.33     18.47 o 
 -10   1   9      405.94      365.37     18.13 o 
  -9   1   9      454.40      448.71     13.94 o 
  -8   1   9      205.54      194.89     10.03 o 
  -7   1   9       26.28       30.87      5.29 o 
  -6   1   9        0.00        4.18      3.88 o 
  -5   1   9        0.82       -1.39      4.63 o 
  -4   1   9     1697.46     1764.69     28.92 o 
  -3   1   9       49.76       50.00      5.75 o 
  -2   1   9      209.64      240.88     12.94 o 
  -1   1   9       87.88       94.74      7.77 o 
   0   1   9      407.38      429.75     14.91 o 
   1   1   9      668.05      627.75     20.00 o 
   2   1   9      102.02      100.37     10.47 o 
   3   1   9        1.55       -5.24      5.87 o 
   4   1   9       89.70      106.05     13.58 o 
   5   1   9        5.52        4.31     10.28 o 
   6   1   9       80.97       80.79     17.13 o 
   7   1   9       64.25       70.25     17.92 o 
   8   1   9        8.35       20.23     15.31 o 
 -15   2   9      234.22      304.91     21.51 o 
 -14   2   9      100.65      108.91     11.64 o 
 -13   2   9        2.44       -9.62     10.19 o 
 -12   2   9        0.06       -1.00      5.60 o 
 -11   2   9      114.47      135.29      9.92 o 
 -10   2   9        6.35       22.28      6.31 o 
  -9   2   9       34.94       50.90      7.26 o 
  -8   2   9      425.79      416.50     13.13 o 
  -7   2   9      134.42      161.51      9.56 o 
  -6   2   9       10.07        4.34      4.06 o 
  -5   2   9        1.99       -1.30      4.41 o 
  -4   2   9     1717.59     1657.60     28.10 o 
  -3   2   9       10.19        4.66      4.47 o 
  -2   2   9       45.21       39.81      5.94 o 
  -1   2   9      154.35      155.06     13.07 o 
   0   2   9       95.82       90.53      8.50 o 
   1   2   9       80.64       92.75     10.89 o 
   2   2   9      422.86      395.66     16.56 o 
   3   2   9      252.86      222.68     13.30 o 
   4   2   9      292.49      279.28     22.74 o 
   5   2   9      108.45      113.34     18.38 o 
   6   2   9       42.07       43.25     23.41 o 
   7   2   9       72.50       80.86     23.13 o 
 -15   3   9        2.66       12.80     13.76 o 
 -14   3   9       69.53      108.14     13.36 o 
 -13   3   9        3.08        3.74      7.17 o 
 -12   3   9       94.35      100.46     10.68 o 
 -11   3   9       58.72       56.08      9.42 o 
 -10   3   9      298.62      300.14     14.97 o 
  -9   3   9      109.55      115.07      9.70 o 
  -8   3   9      189.57      214.17     10.73 o 
  -7   3   9       15.84       10.27      4.13 o 
  -6   3   9       38.83       45.90      6.37 o 
  -5   3   9       32.84       28.54      7.23 o 
  -4   3   9       44.65       31.67      5.80 o 
  -3   3   9      124.51      123.91      8.44 o 
  -2   3   9      372.49      379.18     15.88 o 
  -1   3   9       61.67       53.83      6.92 o 
   0   3   9       13.70       12.89      6.74 o 
   1   3   9        1.05        9.24      6.28 o 
   2   3   9      128.11      121.12     10.40 o 
   3   3   9        0.05       -1.80      7.02 o 
   4   3   9       10.74        3.59      9.40 o 
   5   3   9        6.82       12.52      9.30 o 
   6   3   9        8.91        4.45     13.13 o 
   7   3   9        8.69      -17.09     11.39 o 
 -15   4   9        9.90        8.78     12.56 o 
 -14   4   9        0.00      -10.98      7.32 o 
 -13   4   9        3.73       19.67      8.20 o 
 -12   4   9       62.97       56.85      9.67 o 
 -11   4   9        3.13       -0.79      5.64 o 
 -10   4   9       11.28        1.13      4.65 o 
  -9   4   9      268.84      247.62     13.46 o 
  -8   4   9        0.22       -3.08      4.57 o 
  -7   4   9     1514.32     1516.20     28.42 o 
  -6   4   9      522.24      532.86     15.40 o 
  -5   4   9       44.88       34.38      6.10 o 
  -4   4   9        6.13        1.89      4.75 o 
  -3   4   9       10.52       30.01      5.73 o 
  -2   4   9       42.83       37.92      6.21 o 
  -1   4   9       40.09       31.29      6.31 o 
   0   4   9      491.95      500.12     15.89 o 
   1   4   9     1175.03     1102.96     36.78 o 
   2   4   9      529.60      429.01     35.83 o 
   3   4   9      462.28      435.89     20.74 o 
   4   4   9      259.04      254.81     19.91 o 
   5   4   9      143.24      177.82     15.52 o 
   6   4   9       16.68        6.96     12.43 o 
   7   4   9        6.81       -2.69     12.48 o 
 -15   5   9       53.44       73.19     13.01 o 
 -14   5   9        0.66      -12.10      8.07 o 
 -13   5   9       11.31        7.21      8.84 o 
 -12   5   9      207.78      206.22     18.10 o 
 -11   5   9      572.59      581.16     19.58 o 
 -10   5   9       63.25       41.38      8.21 o 
  -9   5   9      297.83      329.38     18.41 o 
  -8   5   9      279.36      275.94     16.27 o 
  -7   5   9        0.05        2.13      7.58 o 
  -6   5   9        5.39        1.98      6.14 o 
  -5   5   9      431.68      418.48     17.06 o 
  -4   5   9      729.84      711.53     20.40 o 
  -3   5   9       45.28       33.84     11.48 o 
  -2   5   9       22.56       25.97      5.09 o 
  -1   5   9      218.83      219.80     19.14 o 
   0   5   9      108.62       97.50      8.87 o 
   1   5   9      118.99       94.18     12.67 o 
   2   5   9       69.59       61.93      8.35 o 
   3   5   9      179.24      153.42     13.73 o 
   4   5   9       22.97       19.35      8.76 o 
   5   5   9        6.56        7.77      9.04 o 
   6   5   9       85.56       88.46     16.49 o 
   7   5   9        7.47       10.35     13.03 o 
 -15   6   9       24.35       16.42     11.06 o 
 -14   6   9      716.84      823.39     36.66 o 
 -13   6   9      140.99      119.29     15.27 o 
 -12   6   9       12.58       13.14     10.36 o 
 -11   6   9       13.66       11.63      6.91 o 
 -10   6   9        7.75        3.22      6.50 o 
  -9   6   9       34.79       47.26      9.24 o 
  -8   6   9       74.97       78.27     10.14 o 
  -7   6   9      301.41      273.34     16.12 o 
  -6   6   9       47.12       25.80      7.64 o 
  -5   6   9       19.43       21.62      7.13 o 
  -4   6   9     1592.47     1526.86     32.90 o 
  -3   6   9      357.97      376.79     25.69 o 
  -2   6   9      415.15      394.46     18.45 o 
  -1   6   9       89.77       95.12     10.56 o 
   0   6   9      336.34      357.53     18.00 o 
   1   6   9       25.17       21.77      7.96 o 
   2   6   9      311.50      256.24     19.28 o 
   3   6   9        5.11       -6.80      9.18 o 
   4   6   9        7.35      -13.61     13.41 o 
   5   6   9       17.48       11.43     11.32 o 
   6   6   9       52.16       48.90     13.59 o 
   7   6   9       13.39        3.37     16.71 o 
 -14   7   9      444.25      504.13     39.41 o 
 -13   7   9       24.55       21.43     10.74 o 
 -12   7   9       27.39       34.18     16.39 o 
 -11   7   9      451.47      427.97     30.34 o 
 -10   7   9       57.15       59.92     10.23 o 
  -9   7   9      394.66      432.96     21.31 o 
  -8   7   9      741.78      709.48     32.23 o 
  -7   7   9       17.19       14.79      7.52 o 
  -6   7   9      162.87      150.50     12.69 o 
  -5   7   9      112.10      135.45     12.20 o 
  -4   7   9      888.48      833.56     23.77 o 
  -3   7   9        0.03       -5.51      5.78 o 
  -2   7   9       66.51       95.96     10.75 o 
  -1   7   9      418.05      410.20     18.37 o 
   0   7   9      159.09      125.16     12.05 o 
   1   7   9        0.55       -4.62      6.42 o 
   2   7   9       56.15       51.10     14.68 o 
   3   7   9      290.24      237.28     37.75 o 
   4   7   9       10.94       11.91     10.83 o 
   5   7   9        0.30      -15.45     18.44 o 
   6   7   9        2.23       -3.99     11.66 o 
 -14   8   9      113.98      101.30     15.57 o 
 -13   8   9      356.63      325.83     47.77 o 
 -12   8   9       15.08        1.91     10.43 o 
 -11   8   9       64.97       70.93     13.50 o 
 -10   8   9      411.34      466.45     23.03 o 
  -9   8   9        0.26        8.83      7.31 o 
  -8   8   9      365.93      345.02     19.20 o 
  -7   8   9      137.47      162.92     13.53 o 
  -6   8   9      124.11      135.32     12.64 o 
  -5   8   9      350.31      317.98     17.89 o 
  -4   8   9      226.69      205.73     18.83 o 
  -3   8   9     1249.97     1179.43     37.32 o 
  -2   8   9       53.78       33.10      8.34 o 
  -1   8   9       50.78       47.59     12.48 o 
   0   8   9       60.91       65.59      9.99 o 
   1   8   9        0.87        3.50      9.02 o 
   2   8   9      170.50      198.38     38.14 o 
   3   8   9       42.12       32.25     10.12 o 
   4   8   9       72.13       56.86     12.85 o 
   5   8   9       23.58       21.82     12.31 o 
   6   8   9       45.42       45.26     16.57 o 
 -13   9   9       37.03       47.40     14.84 o 
 -12   9   9      108.79       65.14     20.23 o 
 -11   9   9      419.88      403.70     35.74 o 
 -10   9   9       22.99       33.35     11.58 o 
  -9   9   9       37.90       24.62      8.44 o 
  -8   9   9       24.67       17.69      9.48 o 
  -7   9   9       89.97      102.71     12.02 o 
  -6   9   9        0.42       -1.60      6.23 o 
  -5   9   9      156.66      164.15     13.65 o 
  -4   9   9     1438.13     1492.25     40.65 o 
  -3   9   9      636.91      558.36     20.92 o 
  -2   9   9       32.35        7.41      8.35 o 
  -1   9   9       49.12       32.22      8.52 o 
   0   9   9      548.09      550.43     22.52 o 
   1   9   9      299.35      282.78     21.15 o 
   2   9   9       25.24       18.21     11.16 o 
   3   9   9       86.50       72.18     30.41 o 
   4   9   9        5.58       -1.14     10.23 o 
   5   9   9       24.81        7.50     11.92 o 
 -13  10   9        6.77       19.23     12.64 o 
 -12  10   9       15.95        7.20     11.05 o 
 -11  10   9       18.17       25.81     11.35 o 
 -10  10   9       38.94       57.78     13.64 o 
  -9  10   9       85.51       70.79     12.35 o 
  -8  10   9       10.73       10.76      7.60 o 
  -7  10   9       11.50        5.77      7.20 o 
  -6  10   9       35.90       52.01      9.71 o 
  -5  10   9      120.42      122.54     14.83 o 
  -4  10   9        7.19        4.83      8.67 o 
  -3  10   9        1.98        4.20      7.05 o 
  -2  10   9        2.40        1.25      6.89 o 
  -1  10   9       39.14       45.35      9.36 o 
   0  10   9       22.48       20.03      9.22 o 
   1  10   9       61.14       44.93     11.75 o 
   2  10   9      152.97      152.43     20.78 o 
   3  10   9       97.08       85.92     18.20 o 
   4  10   9       76.93       59.31     23.42 o 
   5  10   9       27.13       33.00     12.60 o 
 -12  11   9       47.19       33.44     13.72 o 
 -11  11   9        0.16       -1.73     10.65 o 
 -10  11   9      134.99      127.12     20.51 o 
  -9  11   9       45.63       46.94     10.38 o 
  -8  11   9      164.55      146.79     14.43 o 
  -7  11   9        3.20        7.35      7.36 o 
  -6  11   9        1.30       -4.41      6.36 o 
  -5  11   9       19.63       23.90      8.61 o 
  -4  11   9       20.95       18.27      7.89 o 
  -3  11   9      142.90      142.10     13.78 o 
  -2  11   9       79.35       85.81     11.24 o 
  -1  11   9       29.57       38.93      9.87 o 
   0  11   9       12.24       -1.01      9.21 o 
   1  11   9      137.39      142.12     16.66 o 
   2  11   9      175.72      157.28     32.98 o 
   3  11   9        0.31       -2.17     10.35 o 
   4  11   9        0.04       -0.93     10.89 o 
 -11  12   9       69.93       72.09     15.13 o 
 -10  12   9       41.84       49.53     13.84 o 
  -9  12   9      132.62      130.78     17.55 o 
  -8  12   9       19.58       14.90      8.72 o 
  -7  12   9      134.21      157.14     18.59 o 
  -6  12   9       18.57       29.59      9.22 o 
  -5  12   9        2.11       -0.28      6.36 o 
  -4  12   9      207.41      218.37     16.63 o 
  -3  12   9      220.33      162.37     20.65 o 
  -2  12   9      213.61      234.92     17.31 o 
  -1  12   9      140.24      153.41     14.58 o 
   0  12   9        0.37       10.05      9.87 o 
   1  12   9      124.43      165.45     26.93 o 
   2  12   9      504.38      450.33     36.22 o 
   3  12   9      239.37      191.26     28.84 o 
 -10  13   9        1.80       -9.91     10.72 o 
  -9  13   9        7.53       -0.99     10.65 o 
  -8  13   9       12.71       21.67     10.25 o 
  -7  13   9       56.71       64.72     14.70 o 
  -6  13   9      105.55      124.88     14.40 o 
  -5  13   9      398.65      408.51     22.84 o 
  -4  13   9      708.59      673.02     26.51 o 
  -3  13   9        4.64        1.18      7.85 o 
  -2  13   9       91.46      100.10     16.32 o 
  -1  13   9        0.34        3.12      9.69 o 
   0  13   9       47.30       35.92     15.05 o 
   1  13   9      203.31      227.93     21.59 o 
   2  13   9       60.83       51.38     17.06 o 
  -9  14   9       41.26       61.03     14.68 o 
  -8  14   9        4.20       32.78     12.43 o 
  -7  14   9        0.02        8.18     13.03 o 
  -6  14   9        1.01        5.40      8.76 o 
  -5  14   9        0.07       -2.55      7.71 o 
  -4  14   9       19.35       31.59      9.77 o 
  -3  14   9       92.18       84.83     12.65 o 
  -2  14   9        0.70        5.26      8.30 o 
  -1  14   9       18.83       33.78     12.36 o 
   0  14   9       97.61      118.35     17.14 o 
   1  14   9        6.41       25.23     12.25 o 
  -7  15   9        0.17       -1.55      8.39 o 
  -6  15   9       38.68       64.21     12.21 o 
  -5  15   9       22.62       46.44     10.86 o 
  -4  15   9        0.98        9.50      8.67 o 
  -3  15   9       24.37        7.75      8.77 o 
  -2  15   9      128.21      108.97     17.10 o 
  -1  15   9       48.82       57.96     14.51 o 
 -15   0  10       88.11      162.15     54.90 o 
 -14   0  10       11.49       40.61     26.72 o 
 -13   0  10       92.71      106.10     26.09 o 
 -12   0  10      274.42      317.79     20.98 o 
 -11   0  10       25.61       24.30     13.92 o 
 -10   0  10      184.96      162.70     19.01 o 
  -9   0  10      300.13      326.11     53.96 o 
  -8   0  10     1320.60     1274.64     38.52 o 
  -7   0  10     1380.71     1359.65     43.32 o 
  -6   0  10      264.49      301.43     22.82 o 
  -5   0  10     2249.63     2213.94     57.89 o 
  -4   0  10     1444.95     1546.98     65.50 o 
  -3   0  10       48.15       63.72     12.33 o 
  -2   0  10      221.94      248.46     20.59 o 
  -1   0  10      224.30      232.23     20.59 o 
   0   0  10     2054.15     1878.29     54.26 o 
   1   0  10     3214.10     3235.29     79.44 o 
   2   0  10      247.16      252.70     29.52 o 
   3   0  10      135.33      149.87     19.04 o 
   4   0  10      122.20      149.30     27.69 o 
   5   0  10       41.40       59.02     22.68 o 
   6   0  10      181.84      209.11     35.60 o 
   7   0  10       22.08       27.61     21.79 o 
 -15   1  10        0.00        0.39      9.12 o 
 -14   1  10       10.35       18.46      8.14 o 
 -13   1  10       47.63       70.64      8.62 o 
 -12   1  10        1.97       -8.79      6.29 o 
 -11   1  10       38.85       35.33      7.68 o 
 -10   1  10      281.49      238.08     12.22 o 
  -9   1  10      659.30      687.01     16.94 o 
  -8   1  10       68.52       77.69      8.59 o 
  -7   1  10        7.27        2.41      5.43 o 
  -6   1  10      152.09      157.19     10.77 o 
  -5   1  10      376.28      401.64     19.30 o 
  -4   1  10      663.29      632.61     25.34 o 
  -3   1  10        0.49       -8.03      6.93 o 
  -2   1  10      109.79      116.62     10.96 o 
  -1   1  10      209.47      216.48     15.45 o 
   0   1  10      193.17      168.45     12.80 o 
   1   1  10      504.16      511.08     19.08 o 
   2   1  10      111.78      113.04     11.53 o 
   3   1  10        0.00        9.81      7.01 o 
   4   1  10       11.61       27.04     12.94 o 
   5   1  10       18.65       15.03     13.33 o 
   6   1  10        9.09       17.51     14.31 o 
 -15   2  10      577.74      666.17     29.59 o 
 -14   2  10       21.59       38.50      8.85 o 
 -13   2  10       27.91       15.97      8.86 o 
 -12   2  10       21.84       20.31      7.13 o 
 -11   2  10       12.64        9.20      7.13 o 
 -10   2  10       39.37       28.68      6.76 o 
  -9   2  10       34.32       31.14      7.22 o 
  -8   2  10        0.02        0.18      6.41 o 
  -7   2  10       47.29       59.71      8.21 o 
  -6   2  10       54.94       58.20      7.35 o 
  -5   2  10      732.88      733.71     20.43 o 
  -4   2  10       11.17       12.00      6.37 o 
  -3   2  10      775.30      716.96     25.66 o 
  -2   2  10       16.55       17.96      8.05 o 
  -1   2  10       45.38       34.16      7.61 o 
   0   2  10       43.32       50.35      8.80 o 
   1   2  10        0.18        2.36      6.50 o 
   2   2  10        3.46        7.40      7.25 o 
   3   2  10        4.14        6.39      8.47 o 
   4   2  10       12.32       23.51     13.68 o 
   5   2  10        1.61      -13.02     10.56 o 
   6   2  10       32.84       41.78     15.16 o 
 -15   3  10       76.22       75.65     16.74 o 
 -14   3  10        8.52        1.41      8.71 o 
 -13   3  10       31.04       27.02      9.11 o 
 -12   3  10      109.23       99.88     10.29 o 
 -11   3  10       14.99        9.68     11.92 o 
 -10   3  10       21.24       28.19      7.31 o 
  -9   3  10     1459.79     1374.53     28.28 o 
  -8   3  10       32.94       17.10      8.04 o 
  -7   3  10      302.54      284.44     13.74 o 
  -6   3  10       90.26       89.53      8.48 o 
  -5   3  10      262.64      233.89     11.93 o 
  -4   3  10      291.15      314.51     12.98 o 
  -3   3  10      288.24      297.87     12.90 o 
  -2   3  10      104.85      105.55      8.60 o 
  -1   3  10     1108.03     1146.16     32.34 o 
   0   3  10     1175.35     1263.45     41.35 o 
   1   3  10      156.87      152.46     12.55 o 
   2   3  10       71.86       64.92      9.85 o 
   3   3  10      128.62      170.12     16.09 o 
   4   3  10       20.46       10.95      9.34 o 
   5   3  10       13.07        7.28     12.36 o 
   6   3  10       90.14       72.60     32.03 o 
 -15   4  10        4.53       12.59     10.43 o 
 -14   4  10       12.63        0.04     10.29 o 
 -13   4  10        0.16        1.14     12.48 o 
 -12   4  10       14.83       26.15      8.88 o 
 -11   4  10       42.20       21.70      8.05 o 
 -10   4  10       11.73        6.06      6.76 o 
  -9   4  10      524.48      469.67     19.59 o 
  -8   4  10       25.10       36.39      8.79 o 
  -7   4  10        8.92        7.53      4.40 o 
  -6   4  10       49.02       48.74      8.37 o 
  -5   4  10      650.07      682.20     23.91 o 
  -4   4  10       32.12       17.76      5.97 o 
  -3   4  10       55.06       61.16      7.31 o 
  -2   4  10      783.72      778.97     20.34 o 
  -1   4  10       75.98       75.19      8.28 o 
   0   4  10       20.74       15.32      7.07 o 
   1   4  10       10.53       -0.17      8.16 o 
   2   4  10      100.23       92.61     12.77 o 
   3   4  10        1.36       -3.83      8.68 o 
   4   4  10        1.11       -4.44      8.28 o 
   5   4  10      115.35       96.39     18.85 o 
   6   4  10        0.32        1.10     12.89 o 
 -15   5  10      150.04      128.64     19.54 o 
 -14   5  10      393.94      458.30     50.20 o 
 -13   5  10      102.62       87.39     18.49 o 
 -12   5  10       22.59       24.42     17.78 o 
 -11   5  10       11.85       19.74      8.56 o 
 -10   5  10      483.84      433.81     22.63 o 
  -9   5  10     2015.95     1905.57     40.31 o 
  -8   5  10      176.32      160.28     13.34 o 
  -7   5  10       15.33        4.02      6.42 o 
  -6   5  10      229.03      227.25     14.40 o 
  -5   5  10     1266.21     1248.45     35.85 o 
  -4   5  10     2003.67     2095.28     40.60 o 
  -3   5  10        0.15        2.36      6.20 o 
  -2   5  10       71.24       69.33      9.32 o 
  -1   5  10      320.04      334.62     24.22 o 
   0   5  10       67.72       70.81      9.54 o 
   1   5  10      166.76      118.70     13.51 o 
   2   5  10       81.42       69.71     15.52 o 
   3   5  10        7.26        7.23     15.32 o 
   4   5  10        2.81       -1.46     11.00 o 
   5   5  10        1.37       33.94     15.72 o 
   6   5  10      122.12      137.87     32.09 o 
 -14   6  10      123.10      102.15     16.84 o 
 -13   6  10       63.63       61.09     13.40 o 
 -12   6  10       16.96        6.87     10.44 o 
 -11   6  10      150.11      167.24     17.51 o 
 -10   6  10       14.58       28.07      9.85 o 
  -9   6  10       10.13        8.53      7.02 o 
  -8   6  10       12.46        6.57      6.57 o 
  -7   6  10      657.89      697.74     22.32 o 
  -6   6  10      210.27      231.47     15.00 o 
  -5   6  10      910.18      913.66     35.41 o 
  -4   6  10       39.81       47.69      8.92 o 
  -3   6  10      669.46      572.01     24.70 o 
  -2   6  10      149.01      174.35     16.85 o 
  -1   6  10      111.01      112.45     13.93 o 
   0   6  10       10.49       22.52      7.43 o 
   1   6  10      433.52      353.55     22.04 o 
   2   6  10      124.90       90.09     16.21 o 
   3   6  10       53.30       30.44     11.46 o 
   4   6  10       20.36       23.54     13.58 o 
   5   6  10        4.01        6.55     13.23 o 
   6   6  10        5.21        6.29     20.39 o 
 -14   7  10        0.16       -3.05     11.45 o 
 -13   7  10       32.44       27.30     12.26 o 
 -12   7  10        2.03       -3.01     16.28 o 
 -11   7  10      110.02      103.50     12.57 o 
 -10   7  10       84.20       92.07     11.81 o 
  -9   7  10       47.18       47.98      9.58 o 
  -8   7  10      291.33      227.06     15.80 o 
  -7   7  10       40.19       37.27      8.76 o 
  -6   7  10        0.97       -4.35      7.57 o 
  -5   7  10       18.84       18.36      7.36 o 
  -4   7  10      120.84      130.56     16.80 o 
  -3   7  10      130.43      131.91     12.14 o 
  -2   7  10       16.59        7.15      6.89 o 
  -1   7  10      331.33      320.88     17.81 o 
   0   7  10       70.93       77.30     10.36 o 
   1   7  10      216.75      179.90     44.08 o 
   2   7  10        7.58       -7.90     10.20 o 
   3   7  10        8.92        6.22     10.84 o 
   4   7  10        0.92       10.62     11.40 o 
   5   7  10        0.65       17.87     15.06 o 
 -14   8  10        0.06       15.88     12.44 o 
 -13   8  10       42.35       21.16     12.36 o 
 -12   8  10        3.40       -4.96      9.36 o 
 -11   8  10       11.41       -1.33      9.34 o 
 -10   8  10      226.22      208.77     16.42 o 
  -9   8  10        0.25        4.43      7.45 o 
  -8   8  10       61.54       92.75     13.07 o 
  -7   8  10       86.66       82.71     11.00 o 
  -6   8  10        0.77       -2.29      6.47 o 
  -5   8  10      641.23      579.62     26.94 o 
  -4   8  10     1003.46      984.62     27.44 o 
  -3   8  10      424.87      401.04     20.16 o 
  -2   8  10        0.10       10.03      7.29 o 
  -1   8  10       31.30       25.48      8.55 o 
   0   8  10      349.01      333.09     25.11 o 
   1   8  10      684.34      626.34     89.21 o 
   2   8  10       74.39       43.23     14.24 o 
   3   8  10       32.44       17.29     11.41 o 
   4   8  10        4.81       20.06     12.37 o 
   5   8  10       14.39        9.99     14.37 o 
 -13   9  10        2.85      -10.56     11.01 o 
 -12   9  10      173.58      169.92     18.18 o 
 -11   9  10       35.73       27.63     12.43 o 
 -10   9  10       72.49       59.53     11.20 o 
  -9   9  10       21.24       24.38     12.18 o 
  -8   9  10       73.63       74.95     11.02 o 
  -7   9  10        7.68       -7.24      5.86 o 
  -6   9  10      142.19      141.02     13.42 o 
  -5   9  10     1552.66     1598.30     49.67 o 
  -4   9  10       58.03       38.68      9.38 o 
  -3   9  10        8.55        8.74      7.80 o 
  -2   9  10       12.47        4.31      7.49 o 
  -1   9  10        5.55        5.55      7.38 o 
   0   9  10      277.36      254.06     37.21 o 
   1   9  10      316.93      305.94     28.43 o 
   2   9  10       15.42        7.38     10.44 o 
   3   9  10       87.97       55.83     11.32 o 
   4   9  10       44.96       47.35     22.00 o 
 -13  10  10        2.68       -0.38     11.69 o 
 -12  10  10       14.68        1.04     11.69 o 
 -11  10  10        0.02       -6.14     10.21 o 
 -10  10  10       25.40       31.22      9.87 o 
  -9  10  10       52.08       67.20     11.42 o 
  -8  10  10       53.90       54.84     10.36 o 
  -7  10  10       51.49       61.00     10.75 o 
  -6  10  10       46.83       44.68      9.62 o 
  -5  10  10       63.94       64.92     10.38 o 
  -4  10  10      110.74       96.63     12.01 o 
  -3  10  10        0.03       -1.71      7.27 o 
  -2  10  10       11.60       15.64      8.31 o 
  -1  10  10       14.99       15.71      8.26 o 
   0  10  10       43.72       49.80     18.00 o 
   1  10  10        1.66       -3.52     10.70 o 
   2  10  10        3.19        7.14     11.07 o 
   3  10  10        9.58       12.24     10.04 o 
   4  10  10       89.74       63.20     13.97 o 
 -12  11  10       18.52       12.35     12.01 o 
 -11  11  10        1.76        9.80     11.49 o 
 -10  11  10        3.66       12.87     10.86 o 
  -9  11  10       69.07       98.87     13.18 o 
  -8  11  10       21.07       22.17      9.06 o 
  -7  11  10       13.07       11.46      8.40 o 
  -6  11  10       25.51       25.13      9.52 o 
  -5  11  10        8.02        9.68      7.56 o 
  -4  11  10        0.21       -9.71      6.61 o 
  -3  11  10      155.45      157.72     14.78 o 
  -2  11  10        5.49        6.02      7.91 o 
  -1  11  10      104.41      135.81     14.09 o 
   0  11  10       52.24       41.82     12.36 o 
   1  11  10        0.13        6.87     10.48 o 
   2  11  10       11.80       18.02     13.90 o 
   3  11  10       64.81       67.62     26.35 o 
 -11  12  10      110.65       98.39     16.44 o 
 -10  12  10       57.11       54.20     16.18 o 
  -9  12  10        8.19        5.61      8.53 o 
  -8  12  10        5.80        9.97      8.05 o 
  -7  12  10       30.15       23.29      8.78 o 
  -6  12  10       19.67       15.33      8.58 o 
  -5  12  10        2.62        6.00      7.66 o 
  -4  12  10       28.04       42.92      9.79 o 
  -3  12  10       88.70       73.00     11.55 o 
  -2  12  10      149.54      150.38     15.06 o 
  -1  12  10        2.26       -1.84     11.66 o 
   0  12  10       23.29       38.82     15.08 o 
   1  12  10       82.70       83.74     28.35 o 
   2  12  10       79.33       62.98     15.44 o 
 -10  13  10       82.76       98.41     22.82 o 
  -9  13  10      187.68      179.09     25.47 o 
  -8  13  10       58.13       61.07     14.16 o 
  -7  13  10        0.10      -10.07      7.39 o 
  -6  13  10      121.42      128.30     14.58 o 
  -5  13  10      164.40      155.47     15.55 o 
  -4  13  10       96.95      117.65     13.85 o 
  -3  13  10       27.46       30.12      9.88 o 
  -2  13  10        4.32       12.74      8.77 o 
  -1  13  10       85.62      111.95     16.88 o 
   0  13  10       26.76       36.33     15.99 o 
   1  13  10        0.23       -0.60     10.85 o 
  -8  14  10       33.74       48.45     11.72 o 
  -7  14  10        9.24       -4.62      7.92 o 
  -6  14  10       31.08       25.14      9.88 o 
  -5  14  10       69.68       75.97     13.50 o 
  -4  14  10       37.32       49.09     12.48 o 
  -3  14  10       20.36       19.50     12.65 o 
  -2  14  10        1.00       24.17     11.67 o 
  -1  14  10        0.38        9.73     10.97 o 
 -15   1  11       54.94       45.80     14.08 o 
 -14   1  11       60.49       63.00     12.06 o 
 -13   1  11       65.40       78.20     13.13 o 
 -12   1  11       20.79       21.29      9.02 o 
 -11   1  11        0.26       -6.50      6.91 o 
 -10   1  11      883.51      804.82     24.88 o 
  -9   1  11      497.44      470.03     20.54 o 
  -8   1  11      283.24      319.97     17.66 o 
  -7   1  11        2.35       -3.35      7.59 o 
  -6   1  11       92.99      134.77     14.02 o 
  -5   1  11      489.56      499.02     19.36 o 
  -4   1  11      259.31      257.98     17.86 o 
  -3   1  11       54.34       52.42     14.62 o 
  -2   1  11       70.31       91.66     10.30 o 
  -1   1  11      107.85      133.27     11.99 o 
   0   1  11      555.73      549.94     20.27 o 
   1   1  11      166.86      184.13     13.98 o 
   2   1  11        4.22       -0.36      8.47 o 
   3   1  11       14.65       18.47     10.35 o 
   4   1  11        2.77        7.52     12.10 o 
   5   1  11       53.88       61.55     17.60 o 
 -15   2  11      148.66      209.21     25.31 o 
 -14   2  11        5.40       26.11     17.84 o 
 -13   2  11       20.27       39.22     14.55 o 
 -12   2  11        0.09       -1.04      7.79 o 
 -11   2  11      129.60      136.49     13.22 o 
 -10   2  11      180.08      210.98     22.21 o 
  -9   2  11      134.77      139.87     12.54 o 
  -8   2  11       29.86       13.37      7.65 o 
  -7   2  11      462.05      523.84     20.81 o 
  -6   2  11      355.05      355.17     18.17 o 
  -5   2  11      284.11      364.00     19.08 o 
  -4   2  11     1427.71     1407.47     31.97 o 
  -3   2  11      581.26      542.35     19.29 o 
  -2   2  11        1.13        9.89      6.51 o 
  -1   2  11      167.15      175.10     13.02 o 
   0   2  11        0.28       -4.57      6.16 o 
   1   2  11       21.13       25.10      8.32 o 
   2   2  11      116.15      114.11     11.98 o 
   3   2  11        4.52        3.53      9.25 o 
   4   2  11        0.06       -0.42     11.76 o 
   5   2  11       91.24      118.36     20.48 o 
 -15   3  11        0.55       -9.01     13.84 o 
 -14   3  11       87.79       77.34     22.36 o 
 -13   3  11       20.58       37.22      9.92 o 
 -12   3  11       45.52       22.27      8.99 o 
 -11   3  11      196.09      171.96     13.23 o 
 -10   3  11        5.40       17.92      6.98 o 
  -9   3  11       85.51       66.38      8.74 o 
  -8   3  11        8.67        0.65      5.42 o 
  -7   3  11       34.47       26.96      8.07 o 
  -6   3  11     1134.06     1133.18     28.39 o 
  -5   3  11      131.96      131.88     11.57 o 
  -4   3  11       26.73       26.30      7.58 o 
  -3   3  11      343.81      371.32     17.71 o 
  -2   3  11      360.55      374.45     20.95 o 
  -1   3  11      340.44      292.68     16.41 o 
   0   3  11      168.13      167.91     19.72 o 
   1   3  11      136.07      117.53     14.76 o 
   2   3  11        0.69        3.30      8.67 o 
   3   3  11        6.61       13.26      9.86 o 
   4   3  11       28.84       65.22     23.23 o 
   5   3  11        4.88       -0.24     14.36 o 
 -15   4  11       86.29       90.76     33.85 o 
 -14   4  11        0.26       10.17     12.65 o 
 -13   4  11        0.02       -2.60      9.83 o 
 -12   4  11       21.75       22.38      8.97 o 
 -11   4  11       66.81       40.46      9.75 o 
 -10   4  11      127.45      131.00     12.88 o 
  -9   4  11       29.86       31.56      8.23 o 
  -8   4  11       40.28       59.55      9.04 o 
  -7   4  11      412.66      399.37     18.42 o 
  -6   4  11     2460.14     2357.13     44.70 o 
  -5   4  11     5027.84     4877.26     90.35 o 
  -4   4  11      581.58      508.86     29.11 o 
  -3   4  11      530.91      553.10     25.11 o 
  -2   4  11        0.07       -8.05      6.50 o 
  -1   4  11      674.52      593.73     45.99 o 
   0   4  11     3269.12     3727.09    136.77 o 
   1   4  11       82.45       70.93     12.17 o 
   2   4  11        0.23        6.83     13.74 o 
   3   4  11        1.69       18.46     12.29 o 
   4   4  11       33.53       34.66     13.76 o 
   5   4  11      200.64      256.84     40.82 o 
 -15   5  11        0.94        5.93     12.66 o 
 -14   5  11        2.71       -2.95     12.13 o 
 -13   5  11       16.49       26.31     12.05 o 
 -12   5  11       20.50       21.78      9.18 o 
 -11   5  11      166.19      145.13     13.85 o 
 -10   5  11       17.89       13.25      8.20 o 
  -9   5  11      146.20      144.28     19.82 o 
  -8   5  11       10.20       15.45      8.14 o 
  -7   5  11       30.87       27.85      9.21 o 
  -6   5  11      647.13      633.31     21.30 o 
  -5   5  11        0.48       -3.89      6.25 o 
  -4   5  11        2.41       -2.31      7.89 o 
  -3   5  11        0.26       -2.55      7.18 o 
  -2   5  11        1.57       -4.40      6.77 o 
  -1   5  11       41.77       36.88      9.53 o 
   0   5  11      193.38      176.46     65.90 o 
   1   5  11       25.94       11.68      9.40 o 
   2   5  11        6.12        4.27     10.93 o 
   3   5  11        9.97       14.63     15.88 o 
   4   5  11       30.11       32.39     13.20 o 
   5   5  11       36.50       54.33     25.73 o 
 -14   6  11        0.87       -1.60     13.35 o 
 -13   6  11        4.07        2.74     10.57 o 
 -12   6  11        0.27        5.78     13.62 o 
 -11   6  11        1.88       -4.07      6.96 o 
 -10   6  11       99.34       89.19     11.67 o 
  -9   6  11      228.34      224.86     16.24 o 
  -8   6  11       19.41       22.23      8.11 o 
  -7   6  11        8.31        1.41      6.80 o 
  -6   6  11       89.05       79.94      9.82 o 
  -5   6  11       75.41       94.45     13.45 o 
  -4   6  11        1.73       -3.82      5.91 o 
  -3   6  11       15.81        3.75      6.55 o 
  -2   6  11       75.19       79.79     16.12 o 
  -1   6  11       10.53        3.74      7.83 o 
   0   6  11      243.44      208.95     24.66 o 
   1   6  11        1.88        2.89     24.53 o 
   2   6  11        6.59       12.71     12.53 o 
   3   6  11       25.05       29.69     14.80 o 
   4   6  11        3.88       33.50     12.91 o 
 -14   7  11       28.03       36.68     13.87 o 
 -13   7  11       23.53        7.86     11.44 o 
 -12   7  11      124.89      144.02     17.17 o 
 -11   7  11       54.79       47.26     10.37 o 
 -10   7  11        7.10        3.19      7.73 o 
  -9   7  11      399.03      408.42     21.71 o 
  -8   7  11      303.00      331.59     19.47 o 
  -7   7  11       87.14       89.59     11.30 o 
  -6   7  11      187.28      210.94     23.17 o 
  -5   7  11       75.33       92.78     11.23 o 
  -4   7  11       41.08       27.22      8.41 o 
  -3   7  11      499.28      500.95     21.80 o 
  -2   7  11      303.90      340.08     18.71 o 
  -1   7  11      254.17      254.55     16.31 o 
   0   7  11      219.89      239.26     33.30 o 
   1   7  11        0.08       12.44     12.02 o 
   2   7  11        9.74       33.04     13.92 o 
   3   7  11        9.94       -3.20     12.13 o 
   4   7  11        0.06        0.57     13.46 o 
 -13   8  11      211.72      216.86     38.40 o 
 -12   8  11        2.02       -1.60     10.34 o 
 -11   8  11      204.42      213.95     17.22 o 
 -10   8  11       36.37       34.79      9.79 o 
  -9   8  11        2.98        4.60      7.62 o 
  -8   8  11        4.35       -5.15      6.86 o 
  -7   8  11       42.00       40.76     13.15 o 
  -6   8  11      198.77      230.42     16.31 o 
  -5   8  11      274.14      270.15     17.21 o 
  -4   8  11        0.18        3.73      6.93 o 
  -3   8  11      158.80      160.10     14.86 o 
  -2   8  11        2.10       -4.98      6.84 o 
  -1   8  11      108.77      104.83     11.90 o 
   0   8  11       18.50       24.85     11.23 o 
   1   8  11       28.13       34.91     14.36 o 
   2   8  11        5.59        6.75     11.95 o 
   3   8  11        1.47       14.77     13.95 o 
 -13   9  11       20.23       20.19     12.93 o 
 -12   9  11       44.93       36.29     12.63 o 
 -11   9  11      325.34      378.87     37.89 o 
 -10   9  11      541.50      569.89     27.26 o 
  -9   9  11      146.33      107.93     12.97 o 
  -8   9  11       35.35       44.58     12.03 o 
  -7   9  11       11.62        0.40      6.89 o 
  -6   9  11       55.96       62.74     11.00 o 
  -5   9  11       61.08       68.84     10.53 o 
  -4   9  11       59.10       54.01      9.86 o 
  -3   9  11      105.55      119.12     12.85 o 
  -2   9  11       28.16       32.17      9.01 o 
  -1   9  11        3.61       13.05      8.00 o 
   0   9  11       99.80       84.49     13.35 o 
   1   9  11       12.05       20.48     11.76 o 
   2   9  11       19.52       12.87     13.60 o 
   3   9  11       72.74       32.52     13.38 o 
 -12  10  11       44.61       52.59     17.42 o 
 -11  10  11       17.30       22.04     12.63 o 
 -10  10  11       44.33       50.23     10.67 o 
  -9  10  11        8.49       13.46      8.44 o 
  -8  10  11       58.74       74.32     13.35 o 
  -7  10  11        1.80       10.27      9.84 o 
  -6  10  11       21.54       27.57      8.69 o 
  -5  10  11      170.75      196.30     16.09 o 
  -4  10  11      612.91      577.90     24.00 o 
  -3  10  11       58.30       86.81     16.72 o 
  -2  10  11       41.49       48.22     16.15 o 
  -1  10  11      292.13      296.39     29.63 o 
   0  10  11      162.96      173.50     30.90 o 
   1  10  11        9.86       17.22     11.33 o 
   2  10  11        0.90       -3.14     10.68 o 
 -11  11  11       44.23       42.07     13.97 o 
 -10  11  11       38.04       54.69     12.06 o 
  -9  11  11        0.05        8.73      8.41 o 
  -8  11  11        4.09       15.26      9.05 o 
  -7  11  11        1.28        5.78      8.17 o 
  -6  11  11       85.41       70.00     11.43 o 
  -5  11  11        4.16       -0.14     11.12 o 
  -4  11  11       22.42       21.88      8.70 o 
  -3  11  11      122.58      125.12     13.77 o 
  -2  11  11      236.96      251.66     19.19 o 
  -1  11  11       25.98       37.03     14.30 o 
   0  11  11       33.19       51.91     11.98 o 
   1  11  11        6.99        6.11     11.79 o 
 -10  12  11       48.26       42.49     14.23 o 
  -9  12  11       42.14       38.45     11.24 o 
  -8  12  11        0.03        7.38      9.49 o 
  -7  12  11        9.59       23.20      9.48 o 
  -6  12  11       10.31        8.02      8.51 o 
  -5  12  11      112.37       91.32     12.83 o 
  -4  12  11      220.66      233.65     27.11 o 
  -3  12  11       78.86       75.51     11.93 o 
  -2  12  11        0.93        3.30      9.36 o 
  -1  12  11       99.46      106.34     16.84 o 
   0  12  11      165.52      143.50     34.55 o 
  -9  13  11      185.68      199.61     18.25 o 
  -8  13  11       88.84      101.79     14.64 o 
  -7  13  11       25.80       37.74     10.53 o 
  -6  13  11       85.24      114.54     14.08 o 
  -5  13  11       39.42       22.72      9.21 o 
  -4  13  11       50.24       67.94     12.06 o 
  -3  13  11       61.21       58.91     11.69 o 
  -2  13  11       94.96      131.12     18.66 o 
  -1  13  11        3.53       -0.77     11.07 o 
  -6  14  11       21.96       30.67     10.49 o 
  -5  14  11       29.45       43.94     11.01 o 
  -4  14  11       11.65       13.87     12.41 o 
 -15   0  12       86.85      108.62     35.85 o 
 -14   0  12      128.21      127.41     20.00 o 
 -13   0  12      139.25      125.79     22.51 o 
 -12   0  12       11.47       12.20     13.35 o 
 -11   0  12       56.92       40.80     13.48 o 
 -10   0  12       76.67       54.14     14.34 o 
  -9   0  12      119.11       72.83     15.38 o 
  -8   0  12      140.65      106.49     18.15 o 
  -7   0  12     1029.61      921.34     37.27 o 
  -6   0  12     7161.48     7200.57    213.89 o 
  -5   0  12     1259.63     1090.57     65.28 o 
  -4   0  12     2502.59     2652.71     70.92 o 
  -3   0  12      355.52      327.72     49.96 o 
  -2   0  12       30.21       19.90     11.22 o 
  -1   0  12     1337.55     1108.15     59.25 o 
   0   0  12      217.47      155.51     18.47 o 
   1   0  12        0.76       10.33     11.18 o 
   2   0  12       18.81       20.99     12.51 o 
   3   0  12        1.44        1.22     17.60 o 
   4   0  12      179.90      243.72     38.28 o 
 -15   1  12       49.54       61.18     18.03 o 
 -14   1  12       13.61        7.48      9.41 o 
 -13   1  12       17.19       15.20      9.06 o 
 -12   1  12      259.74      219.71     16.22 o 
 -11   1  12       68.13       75.94     11.06 o 
 -10   1  12        7.53       15.43      8.63 o 
  -9   1  12        0.76       10.02      9.21 o 
  -8   1  12       98.41      109.96     14.31 o 
  -7   1  12     1262.63     1216.98     31.12 o 
  -6   1  12      326.23      313.78     20.58 o 
  -5   1  12       58.77       46.22     15.01 o 
  -4   1  12        3.66        6.91      6.96 o 
  -3   1  12       65.61       60.91      9.40 o 
  -2   1  12        6.18       -5.42      6.09 o 
  -1   1  12       65.97       53.34      9.31 o 
   0   1  12       53.23       38.97      8.33 o 
   1   1  12       13.41        1.90      7.56 o 
   2   1  12        0.40        4.20      9.60 o 
   3   1  12       80.12       94.21     18.89 o 
   4   1  12      131.98      143.03     21.92 o 
 -15   2  12        0.02       -2.26     12.65 o 
 -14   2  12       50.52       11.79     15.68 o 
 -13   2  12        0.30       -6.43     12.60 o 
 -12   2  12       28.85       37.85     12.25 o 
 -11   2  12      216.34      197.09     21.86 o 
 -10   2  12       36.53       29.94      9.20 o 
  -9   2  12        0.38       -5.60      6.40 o 
  -8   2  12       54.82       54.92      9.94 o 
  -7   2  12       26.15       51.32     11.75 o 
  -6   2  12      252.71      254.87     16.67 o 
  -5   2  12      250.31      219.47     14.96 o 
  -4   2  12      622.92      605.54     24.60 o 
  -3   2  12       72.02       63.32     11.38 o 
  -2   2  12       47.17       53.10      8.56 o 
  -1   2  12        5.65       19.84      7.69 o 
   0   2  12        0.24       -1.63      6.82 o 
   1   2  12       38.54       44.83      9.59 o 
   2   2  12      104.21      100.13     13.80 o 
   3   2  12       13.94        8.87     10.18 o 
   4   2  12      167.69      237.60     35.11 o 
 -15   3  12        4.39       -0.66     20.64 o 
 -14   3  12      102.89       90.84     25.82 o 
 -13   3  12      245.62      238.88     45.91 o 
 -12   3  12       22.83       13.59      9.62 o 
 -11   3  12       12.46       -8.76      7.54 o 
 -10   3  12      592.79      640.55     27.83 o 
  -9   3  12       39.15       31.29     10.24 o 
  -8   3  12      267.92      279.90     25.07 o 
  -7   3  12       30.05       16.18      9.34 o 
  -6   3  12        2.67        3.74      8.29 o 
  -5   3  12       66.18       59.76     11.71 o 
  -4   3  12      223.57      264.59     24.91 o 
  -3   3  12        1.34       -2.63      7.32 o 
  -2   3  12       14.53       22.55      9.33 o 
  -1   3  12      201.68      166.43     56.77 o 
   0   3  12       51.51       42.55      9.70 o 
   1   3  12        1.36        8.78      8.90 o 
   2   3  12       62.46       57.67     13.53 o 
   3   3  12        0.59        0.03     11.92 o 
   4   3  12        2.22      -15.50     17.48 o 
 -14   4  12       33.24       19.30     11.96 o 
 -13   4  12       37.20       42.79     10.20 o 
 -12   4  12      142.07      149.09     15.08 o 
 -11   4  12      227.03      221.49     26.64 o 
 -10   4  12       41.64       56.15     12.05 o 
  -9   4  12        1.65        0.36      7.90 o 
  -8   4  12       37.04       26.60     10.28 o 
  -7   4  12       95.15      130.79     30.92 o 
  -6   4  12        8.72        7.36      8.43 o 
  -5   4  12       96.56       92.40     12.97 o 
  -4   4  12      156.68      171.25     25.58 o 
  -3   4  12      257.68      281.52     31.00 o 
  -2   4  12      150.20      114.66     45.94 o 
  -1   4  12        3.41       11.11      8.25 o 
   0   4  12      110.44       86.92     16.21 o 
   1   4  12        3.23       21.17     11.18 o 
   2   4  12       84.97       45.14     20.10 o 
   3   4  12       46.03       38.93     14.99 o 
   4   4  12        0.82       18.25     21.53 o 
 -14   5  12      120.94      128.48     39.08 o 
 -13   5  12       12.13       12.35     13.24 o 
 -12   5  12       27.00       14.49      8.82 o 
 -11   5  12        0.01       -2.94      7.34 o 
 -10   5  12      555.35      605.52     43.45 o 
  -9   5  12      206.64      199.84     18.72 o 
  -8   5  12       59.26       42.83     13.62 o 
  -7   5  12      322.70      358.96     23.90 o 
  -6   5  12      199.55      182.96     17.67 o 
  -5   5  12       15.83       26.37      9.22 o 
  -4   5  12      190.82      200.41     17.88 o 
  -3   5  12        7.89        7.34      8.57 o 
  -2   5  12       24.01       39.48     10.11 o 
  -1   5  12      129.25      137.13     32.13 o 
   0   5  12       74.30       84.11     16.65 o 
   1   5  12      151.53      120.68     59.44 o 
   2   5  12        2.57       -9.25     10.78 o 
   3   5  12       26.55       30.38     15.20 o 
 -14   6  12        8.78       20.65     12.80 o 
 -13   6  12       41.05       59.03     14.71 o 
 -12   6  12      146.95      130.97     26.94 o 
 -11   6  12       56.68       46.74      9.94 o 
 -10   6  12        0.05        0.80      7.10 o 
  -9   6  12        2.09        5.23      7.78 o 
  -8   6  12       11.96       -1.87      7.84 o 
  -7   6  12       56.41       52.87     17.51 o 
  -6   6  12        7.03        5.09      8.04 o 
  -5   6  12      731.03      676.35     27.61 o 
  -4   6  12      194.31      199.68     18.66 o 
  -3   6  12       62.65       65.63     11.72 o 
  -2   6  12      503.55      502.22     30.51 o 
  -1   6  12      122.06      121.11     16.80 o 
   0   6  12       20.02        7.51     15.90 o 
   1   6  12        9.45       14.07     13.65 o 
   2   6  12        0.06        2.66     11.91 o 
   3   6  12        0.07       -2.51     12.59 o 
 -13   7  12       20.09       15.07     12.52 o 
 -12   7  12       37.81       22.65     10.02 o 
 -11   7  12      201.66      241.27     18.91 o 
 -10   7  12      177.08      197.92     21.46 o 
  -9   7  12       30.77       38.20      9.62 o 
  -8   7  12      131.40      148.51     13.98 o 
  -7   7  12      591.41      590.15     22.52 o 
  -6   7  12        6.38       -0.49      7.96 o 
  -5   7  12      396.63      364.84     24.53 o 
  -4   7  12      105.91      137.35     16.42 o 
  -3   7  12      130.59      137.65     16.12 o 
  -2   7  12      106.85      114.57     20.59 o 
  -1   7  12       48.86       51.18     15.91 o 
   0   7  12       64.46       50.88     21.17 o 
   1   7  12        2.61       10.99     11.84 o 
   2   7  12        6.43       -7.17     12.65 o 
   3   7  12       13.52       23.27     15.47 o 
 -13   8  12        6.32        3.63     11.58 o 
 -12   8  12        3.08       -2.37     10.52 o 
 -11   8  12        9.58        7.56      8.94 o 
 -10   8  12       11.50       14.61      8.44 o 
  -9   8  12        0.16        0.36      7.77 o 
  -8   8  12       60.91       55.06     13.60 o 
  -7   8  12      130.28      158.69     14.43 o 
  -6   8  12      738.79      690.86     24.28 o 
  -5   8  12      624.78      601.59     33.60 o 
  -4   8  12      553.01      547.54     29.98 o 
  -3   8  12       74.93       85.24     14.00 o 
  -2   8  12      277.91      226.17     28.37 o 
  -1   8  12      539.55      623.73     47.38 o 
   0   8  12      166.96      178.14     35.41 o 
   1   8  12        3.60       -7.34     25.16 o 
   2   8  12        0.95        4.15     13.20 o 
 -12   9  12        0.16        0.49     11.11 o 
 -11   9  12        6.10       13.66     17.16 o 
 -10   9  12       47.05       49.53     11.50 o 
  -9   9  12        3.06       -3.72      7.23 o 
  -8   9  12      129.07      147.40     14.78 o 
  -7   9  12        5.40       12.44      7.80 o 
  -6   9  12       37.47       49.27     10.32 o 
  -5   9  12        1.26        8.47      8.80 o 
  -4   9  12        0.66       -6.92      8.06 o 
  -3   9  12       30.99       43.30     11.53 o 
  -2   9  12       63.45       48.10     12.09 o 
  -1   9  12       22.34       29.34     14.79 o 
   0   9  12       14.04       23.37     14.07 o 
   1   9  12        0.22        3.02     12.89 o 
 -11  10  12        6.56        7.54     11.26 o 
 -10  10  12       79.48      103.62     14.26 o 
  -9  10  12        9.34        8.18      8.39 o 
  -8  10  12        0.57       -3.04      7.38 o 
  -7  10  12       57.91       67.95     11.29 o 
  -6  10  12       37.53       33.09      9.91 o 
  -5  10  12      106.36       98.65     15.11 o 
  -4  10  12       19.04       25.00      9.04 o 
  -3  10  12       64.16       88.16     15.50 o 
  -2  10  12        0.02       -6.22      8.59 o 
  -1  10  12       69.02       67.79     19.33 o 
   0  10  12       20.75       16.29     12.42 o 
   1  10  12        1.37       17.48     14.58 o 
 -10  11  12      130.17      137.66     15.90 o 
  -9  11  12       66.38       74.28     12.45 o 
  -8  11  12       49.15       46.28     10.71 o 
  -7  11  12       17.30       35.22      9.99 o 
  -6  11  12      206.65      189.47     17.30 o 
  -5  11  12        3.86        8.74      8.15 o 
  -4  11  12      248.03      260.76     19.18 o 
  -3  11  12       23.57       43.14     10.52 o 
  -2  11  12        2.34       18.66     13.88 o 
  -1  11  12       42.29       36.67     16.13 o 
   0  11  12       18.05       27.39     17.99 o 
  -9  12  12       67.80       75.27     13.02 o 
  -8  12  12       58.70       62.66     12.36 o 
  -7  12  12      112.77      137.40     15.44 o 
  -6  12  12        4.73       -0.62      7.95 o 
  -5  12  12       25.20       45.48     11.03 o 
  -4  12  12       44.40       42.66     10.49 o 
  -3  12  12       32.62       45.39     12.51 o 
  -2  12  12        7.65       14.79     11.34 o 
  -6  13  12        0.00        9.54      8.87 o 
  -5  13  12       23.64       18.48      9.76 o 
 -14   1  13       45.09       32.17     15.13 o 
 -13   1  13      133.11      143.58     38.37 o 
 -12   1  13       15.35       11.92     10.87 o 
 -11   1  13      214.89      228.78     21.19 o 
 -10   1  13       49.08       58.06     13.09 o 
  -9   1  13      547.16      565.70     28.38 o 
  -8   1  13       22.52       27.98      8.96 o 
  -7   1  13      175.86      191.04     15.43 o 
  -6   1  13      151.03      164.87     16.60 o 
  -5   1  13        5.82        8.16      7.68 o 
  -4   1  13        1.76       -1.97      6.36 o 
  -3   1  13       27.52       35.09      9.24 o 
  -2   1  13       29.32       13.35      8.20 o 
  -1   1  13       72.43       61.18     10.51 o 
   0   1  13       64.87       51.36     13.74 o 
   1   1  13        0.75        5.22      8.45 o 
   2   1  13        4.00       -1.23      9.92 o 
   3   1  13       19.52        9.29     14.54 o 
 -14   2  13        1.35       -5.79     18.10 o 
 -13   2  13        0.26        4.57     10.48 o 
 -12   2  13        5.00        0.61      9.19 o 
 -11   2  13       16.64        8.48     10.33 o 
 -10   2  13       25.09       17.02     11.61 o 
  -9   2  13       79.81       61.23     12.11 o 
  -8   2  13      208.60      187.31     18.12 o 
  -7   2  13        7.88        6.66      8.47 o 
  -6   2  13       51.45       49.70     19.53 o 
  -5   2  13       24.02       -0.12     11.15 o 
  -4   2  13        4.54       -3.40      9.88 o 
  -3   2  13       29.25       15.49      9.49 o 
  -2   2  13      132.50       77.98     23.42 o 
  -1   2  13       10.92        0.53      8.78 o 
   0   2  13       28.20       29.36     11.25 o 
   1   2  13       30.61       38.08     11.38 o 
   2   2  13        8.38       14.25     13.91 o 
   3   2  13       79.51       65.08     26.07 o 
 -14   3  13        0.58       -7.84     12.72 o 
 -13   3  13       71.57       39.76     11.75 o 
 -12   3  13      178.90      181.34     25.06 o 
 -11   3  13       71.20       67.40     13.09 o 
 -10   3  13       41.58       29.05     10.10 o 
  -9   3  13      158.03      159.30     17.05 o 
  -8   3  13      185.86      189.83     18.42 o 
  -7   3  13      453.59      447.89     39.12 o 
  -6   3  13      133.60      127.51     15.73 o 
  -5   3  13        0.10        0.59      8.46 o 
  -4   3  13        0.06       -1.66     10.22 o 
  -3   3  13       47.65       43.20     16.50 o 
  -2   3  13      111.29       69.70     17.81 o 
  -1   3  13        3.61        6.19      8.79 o 
   0   3  13       23.52       36.50     10.52 o 
   1   3  13        0.13        5.09     11.57 o 
   2   3  13        2.58       23.74     14.71 o 
 -14   4  13       39.82       42.50     28.93 o 
 -13   4  13        1.71       -5.08      9.39 o 
 -12   4  13       84.98       65.48     13.06 o 
 -11   4  13       13.85       34.79     11.17 o 
 -10   4  13        8.74       15.11      9.77 o 
  -9   4  13       71.10       65.77     20.90 o 
  -8   4  13      146.66      179.06     18.37 o 
  -7   4  13      760.41      687.54     44.52 o 
  -6   4  13      581.79      536.54     27.13 o 
  -5   4  13      636.68      644.22     36.33 o 
  -4   4  13      394.92      362.53     25.64 o 
  -3   4  13        4.41        4.97     11.04 o 
  -2   4  13       38.40       21.22     14.08 o 
  -1   4  13      152.78      114.40     45.88 o 
   0   4  13        3.65       15.93     10.36 o 
   1   4  13       66.02       34.06     15.19 o 
   2   4  13        0.06      -12.35     11.74 o 
 -14   5  13       60.42       45.65     22.10 o 
 -13   5  13       65.30       42.22     12.88 o 
 -12   5  13       24.69       19.85     12.71 o 
 -11   5  13        0.13        0.94      9.26 o 
 -10   5  13        1.09        6.02      8.74 o 
  -9   5  13      174.15      167.65     17.91 o 
  -8   5  13      469.10      503.17     34.74 o 
  -7   5  13       16.54       14.97     13.02 o 
  -6   5  13       28.30       41.00     11.42 o 
  -5   5  13        8.77       25.86      9.85 o 
  -4   5  13        1.33       -2.37      8.53 o 
  -3   5  13       60.16       58.35     17.08 o 
  -2   5  13      173.66      241.02     37.57 o 
  -1   5  13       93.65       55.06     11.05 o 
   0   5  13        1.55        4.37     11.39 o 
   1   5  13       33.71       16.26     10.56 o 
   2   5  13       20.89       34.87     13.52 o 
 -13   6  13      188.60      297.76     49.05 o 
 -12   6  13       90.61       70.78     13.58 o 
 -11   6  13        6.17       -6.43     11.32 o 
 -10   6  13        7.26        5.47      9.33 o 
  -9   6  13       30.78       14.52      9.65 o 
  -8   6  13      166.21      201.36     19.53 o 
  -7   6  13        3.90        3.21      8.24 o 
  -6   6  13      390.08      382.66     32.04 o 
  -5   6  13       71.23       63.92     12.68 o 
  -4   6  13       33.29       21.99      9.98 o 
  -3   6  13       15.18        5.63      8.93 o 
  -2   6  13       52.39       32.52     10.02 o 
  -1   6  13        1.40        7.32     12.47 o 
   0   6  13       23.12       24.57     14.17 o 
   1   6  13       97.86      123.48     30.58 o 
 -13   7  13        4.23      -15.32     13.28 o 
 -12   7  13      231.85      238.43     21.84 o 
 -11   7  13       82.31       95.99     15.40 o 
 -10   7  13        0.68       -6.19      8.28 o 
  -9   7  13        4.24        5.44      9.26 o 
  -8   7  13       28.97       51.63     12.27 o 
  -7   7  13       95.26       76.24     13.49 o 
  -6   7  13        0.54       -1.62      8.39 o 
  -5   7  13      211.78      263.80     22.42 o 
  -4   7  13       13.55        5.57      8.97 o 
  -3   7  13        9.23       14.46      9.57 o 
  -2   7  13        2.70        1.32      8.79 o 
  -1   7  13      145.11       95.26     21.37 o 
   0   7  13        7.47       43.04     16.13 o 
   1   7  13       13.11       13.43     13.99 o 
 -12   8  13        3.40       -1.92      9.93 o 
 -11   8  13       11.84        2.40     11.67 o 
 -10   8  13      100.45       77.43     14.56 o 
  -9   8  13      183.05      241.90     22.52 o 
  -8   8  13      588.69      607.09     35.94 o 
  -7   8  13      594.65      612.52     35.51 o 
  -6   8  13        0.05        1.97      9.06 o 
  -5   8  13      336.74      295.76     23.32 o 
  -4   8  13      137.67      107.86     15.98 o 
  -3   8  13        3.99       19.51     12.17 o 
  -2   8  13       10.13       26.12     10.80 o 
  -1   8  13       15.19       18.45     13.94 o 
   0   8  13      115.01      124.97     31.85 o 
 -11   9  13      189.78      223.78     21.93 o 
 -10   9  13       16.99       25.19     13.38 o 
  -9   9  13       55.49       45.33     24.82 o 
  -8   9  13       16.76       16.82     10.66 o 
  -7   9  13       76.37       53.83     16.54 o 
  -6   9  13       66.44       75.86     14.07 o 
  -5   9  13       94.18      112.78     18.46 o 
  -4   9  13      115.74      160.34     23.26 o 
  -3   9  13       26.77       30.14     11.63 o 
  -2   9  13       32.18       21.15     11.18 o 
  -1   9  13       68.36       53.10     18.68 o 
   0   9  13        0.21       17.50     14.99 o 
 -10  10  13       39.51       47.09     11.85 o 
  -9  10  13       94.07       99.01     16.61 o 
  -8  10  13       75.97       43.29     12.98 o 
  -7  10  13       25.92       41.04     12.19 o 
  -6  10  13       11.19       16.86     10.86 o 
  -5  10  13      107.24       95.85     20.28 o 
  -4  10  13        0.08        4.79      9.81 o 
  -3  10  13       62.79       61.07     13.58 o 
  -2  10  13       34.18       35.26     16.65 o 
  -1  10  13        0.18       -2.62     19.88 o 
  -9  11  13       36.43       48.32     11.89 o 
  -8  11  13        0.01        6.48     10.61 o 
  -7  11  13       72.53       84.50     15.43 o 
  -6  11  13       15.72       19.86     11.21 o 
  -5  11  13        0.09        2.99     10.39 o 
  -4  11  13        0.09        2.94     10.18 o 
  -3  11  13      157.46      156.47     18.91 o 
 -13   0  14        2.75        9.43     13.31 o 
 -12   0  14       17.06       16.96     13.75 o 
 -11   0  14       95.62       78.79     16.82 o 
 -10   0  14       54.28       75.42     26.02 o 
  -9   0  14      232.60      328.96     40.52 o 
  -8   0  14       22.42       -5.65     16.27 o 
  -7   0  14        1.13      -12.19     13.44 o 
  -6   0  14       11.81       11.45     12.05 o 
  -5   0  14       37.61       21.30     10.90 o 
  -4   0  14        1.13      -12.02      9.72 o 
  -3   0  14       25.24       33.68     13.85 o 
  -2   0  14        1.94       17.24     12.48 o 
  -1   0  14       47.97       29.16     12.04 o 
   0   0  14       17.26       39.59     15.65 o 
   1   0  14       50.90       50.25     23.74 o 
 -14   1  14       68.35       43.64     15.23 o 
 -13   1  14      139.46      101.10     42.08 o 
 -12   1  14       28.56       14.91     12.39 o 
 -11   1  14        2.75       -4.73     12.36 o 
 -10   1  14        6.39       10.91      9.48 o 
  -9   1  14       61.91       45.04     11.93 o 
  -8   1  14        6.22        4.22      9.09 o 
  -7   1  14       40.41       53.81     15.38 o 
  -6   1  14        9.92       10.05      9.59 o 
  -5   1  14       88.54       61.24     21.82 o 
  -4   1  14      250.64      332.29     39.31 o 
  -3   1  14       23.37       19.85     12.59 o 
  -2   1  14        0.04        6.17     10.51 o 
  -1   1  14        0.99        4.38      9.65 o 
   0   1  14      140.01       86.31     40.77 o 
   1   1  14        7.81       11.63     13.63 o 
 -14   2  14        0.96        2.84     10.34 o 
 -13   2  14        5.88       16.03     19.29 o 
 -12   2  14       17.29       36.67     12.16 o 
 -11   2  14        0.01        6.42      8.85 o 
 -10   2  14       85.22      112.49     15.27 o 
  -9   2  14       17.28       14.21      9.92 o 
  -8   2  14       20.69       16.56      9.54 o 
  -7   2  14       12.82       -1.54      8.52 o 
  -6   2  14       46.25       47.86     14.78 o 
  -5   2  14       22.16       20.48     10.26 o 
  -4   2  14       82.98       37.08      9.71 o 
  -3   2  14      111.75       60.83     14.44 o 
  -2   2  14       49.68       22.96     14.58 o 
  -1   2  14        0.14        4.36      9.81 o 
   0   2  14       51.88       48.64     15.46 o 
   1   2  14        5.89        9.98     14.24 o 
 -13   3  14       43.29       36.54     12.47 o 
 -12   3  14       44.10       57.20     12.81 o 
 -11   3  14       22.88       32.76     11.55 o 
 -10   3  14      157.69      127.09     16.30 o 
  -9   3  14        0.77        1.66      8.78 o 
  -8   3  14       63.16       62.85     13.38 o 
  -7   3  14        3.34        1.71      9.22 o 
  -6   3  14       65.64       87.93     14.01 o 
  -5   3  14        4.97        6.04     20.52 o 
  -4   3  14       19.29       30.86     10.81 o 
  -3   3  14       12.54       18.50     10.52 o 
  -2   3  14       14.05       22.48     10.43 o 
  -1   3  14        1.82      -12.55      9.14 o 
   0   3  14      220.99      194.89     35.01 o 
   1   3  14      153.49      227.80     39.57 o 
 -13   4  14       47.40       38.52     12.09 o 
 -12   4  14      104.36       87.23     19.36 o 
 -11   4  14      182.69      176.87     18.85 o 
 -10   4  14        0.04        6.95      9.43 o 
  -9   4  14       84.55       87.47     14.94 o 
  -8   4  14      434.19      477.77     28.98 o 
  -7   4  14      136.75      144.04     16.97 o 
  -6   4  14       10.30        4.18      9.27 o 
  -5   4  14       23.86       21.90     12.00 o 
  -4   4  14       31.79       17.33     12.16 o 
  -3   4  14       14.33       14.41     10.52 o 
  -2   4  14       96.85       70.04     40.18 o 
  -1   4  14      110.69       67.53     27.61 o 
   0   4  14        8.20       -8.34     12.01 o 
   1   4  14       64.11       62.42     28.07 o 
 -13   5  14        0.16       -3.80      9.99 o 
 -12   5  14       40.90       40.06     13.37 o 
 -11   5  14       12.20        4.01     10.41 o 
 -10   5  14       74.97       75.91     13.89 o 
  -9   5  14      656.53      678.71     32.74 o 
  -8   5  14       11.60       17.13      9.68 o 
  -7   5  14      208.47      211.16     27.81 o 
  -6   5  14      228.31      241.52     21.17 o 
  -5   5  14       72.19       82.31     13.98 o 
  -4   5  14        5.72       -6.82      8.14 o 
  -3   5  14      141.68      156.65     33.44 o 
  -2   5  14        5.23       13.12     10.66 o 
  -1   5  14      134.04       96.22     44.44 o 
   0   5  14        0.10       -5.73     12.60 o 
 -12   6  14        5.43        5.54     10.75 o 
 -11   6  14       65.60       74.17     14.22 o 
 -10   6  14       60.13       90.02     15.31 o 
  -9   6  14       12.53        8.24      9.57 o 
  -8   6  14       63.01       69.54     16.22 o 
  -7   6  14       41.50       23.50     11.07 o 
  -6   6  14        3.33       21.63     10.28 o 
  -5   6  14        0.93       -2.33      9.04 o 
  -4   6  14        7.84       17.33     12.64 o 
  -3   6  14        0.00       -4.98      8.73 o 
  -2   6  14        0.22       16.74     14.31 o 
  -1   6  14        0.75        8.15     13.01 o 
   0   6  14        1.70        0.72     13.21 o 
 -12   7  14       25.33       27.51     12.82 o 
 -11   7  14        0.34        1.81      9.30 o 
 -10   7  14        2.40        4.46      9.67 o 
  -9   7  14        1.62       -7.01     14.79 o 
  -8   7  14        7.48       10.87     12.98 o 
  -7   7  14       37.02       18.86     10.75 o 
  -6   7  14        8.41       15.10     10.20 o 
  -5   7  14       28.71       27.09     11.95 o 
  -4   7  14       17.32       45.82     12.66 o 
  -3   7  14      166.55      182.26     26.45 o 
  -2   7  14       68.00       42.86     21.07 o 
  -1   7  14        2.66        0.26     14.14 o 
 -11   8  14       14.52       27.72     12.69 o 
 -10   8  14        0.01        0.25     10.86 o 
  -9   8  14      429.81      523.15     61.43 o 
  -8   8  14      538.78      565.28     48.58 o 
  -7   8  14       62.31       57.96     14.95 o 
  -6   8  14       62.41       45.01     12.37 o 
  -5   8  14        0.98       12.99     10.54 o 
  -4   8  14       44.98       63.59     13.61 o 
  -3   8  14       26.30       55.15     13.73 o 
  -2   8  14        0.79        6.29     19.39 o 
 -10   9  14       10.80       13.84     11.66 o 
  -9   9  14      281.61      288.27     34.30 o 
  -8   9  14       17.86       29.22     12.33 o 
  -7   9  14      137.79      133.70     23.02 o 
  -6   9  14        5.99       10.79     10.51 o 
  -5   9  14       53.19       74.30     14.77 o 
  -4   9  14       37.91       41.32     12.55 o 
  -3   9  14        0.04       -1.56     10.55 o 
  -8  10  14      134.18      138.36     18.37 o 
  -7  10  14        7.99       -5.28      9.24 o 
  -6  10  14       42.21       38.18     12.93 o 
  -5  10  14       46.19       57.04     14.25 o 
 -13   1  15        1.24        2.03     13.37 o 
 -12   1  15        0.39       -0.70     10.37 o 
 -11   1  15      231.38      201.79     28.66 o 
 -10   1  15       18.31       32.38     11.54 o 
  -9   1  15      189.77      168.14     23.30 o 
  -8   1  15       35.98       25.53     20.75 o 
  -7   1  15       22.15       14.01     14.68 o 
  -6   1  15        1.36        2.26      9.03 o 
  -5   1  15       71.91       34.72     25.46 o 
  -4   1  15        4.43       15.87     10.24 o 
  -3   1  15      168.14      106.80     70.09 o 
  -2   1  15      237.55      346.32     43.45 o 
  -1   1  15       11.49        9.50     11.15 o 
 -13   2  15       91.75       59.64     13.20 o 
 -12   2  15        1.28       17.53     18.51 o 
 -11   2  15       51.15       45.92     16.69 o 
 -10   2  15      168.63      195.51     19.81 o 
  -9   2  15       11.69       -0.69     11.42 o 
  -8   2  15       25.24       21.52     10.60 o 
  -7   2  15        9.78        1.44     19.35 o 
  -6   2  15        6.16       23.26     11.09 o 
  -5   2  15        1.94        7.90      9.81 o 
  -4   2  15       13.09       22.39     10.79 o 
  -3   2  15        2.92      -11.33     10.42 o 
  -2   2  15       39.52       36.77     16.58 o 
  -1   2  15        8.46       13.13      9.10 o 
 -12   3  15        0.94       -5.16     10.31 o 
 -11   3  15       63.42       60.99     13.80 o 
 -10   3  15       17.60       29.76     11.48 o 
  -9   3  15       26.22       24.33     21.13 o 
  -8   3  15        0.39      -10.61      8.19 o 
  -7   3  15        6.21       16.64     10.38 o 
  -6   3  15       62.47       92.15     17.44 o 
  -5   3  15      200.45      301.87     41.87 o 
  -4   3  15       13.17       23.18     15.45 o 
  -3   3  15       12.18       14.80     10.64 o 
  -2   3  15        3.17       -1.65     10.48 o 
  -1   3  15      134.63       70.83     21.22 o 
 -12   4  15        0.87      -10.81     10.12 o 
 -11   4  15      233.44      264.06     28.25 o 
 -10   4  15      549.57      605.65     34.32 o 
  -9   4  15      194.53      243.91     22.52 o 
  -8   4  15        7.20       20.10     15.82 o 
  -7   4  15        4.55       14.92      9.91 o 
  -6   4  15       65.86       78.19     14.06 o 
  -5   4  15       54.17       54.46     32.08 o 
  -4   4  15        0.00        8.69     10.38 o 
  -3   4  15        8.24       14.06     11.15 o 
  -2   4  15       69.49       34.41     24.03 o 
 -11   5  15       19.66       22.52     12.89 o 
 -10   5  15        2.96       -2.14     10.58 o 
  -9   5  15       50.75       62.70     14.00 o 
  -8   5  15      119.41      148.15     18.27 o 
  -7   5  15       23.09       24.76     11.30 o 
  -6   5  15       13.27       28.95     11.32 o 
  -5   5  15       11.29       20.68     11.06 o 
  -4   5  15       25.47       25.78     12.35 o 
  -3   5  15       46.04       48.56     23.91 o 
  -2   5  15        2.79        3.35     10.97 o 
 -11   6  15       28.43       39.40     13.32 o 
 -10   6  15       20.25       25.16     16.80 o 
  -9   6  15      209.66      229.25     34.53 o 
  -8   6  15       85.93      122.33     25.68 o 
  -7   6  15        0.19       -1.10      8.78 o 
  -6   6  15        3.18        3.17     12.98 o 
  -5   6  15       16.57       21.06     11.61 o 
  -4   6  15        2.61      -12.85      8.57 o 
  -3   6  15       83.03       43.88     26.93 o 
 -10   7  15       46.59       44.34     14.01 o 
  -9   7  15       12.32       16.13     11.76 o 
  -8   7  15       11.94        7.73     12.00 o 
  -7   7  15        4.93        4.94      9.76 o 
  -6   7  15       20.38       17.95     12.43 o 
  -5   7  15        7.01       25.87     11.98 o 
  -4   7  15       35.40       52.40     17.79 o 
  -8   8  15      178.72      195.70     21.28 o 
  -7   8  15      187.26      215.74     22.28 o 
  -6   8  15       61.73       41.24     13.22 o 
  -5   8  15        3.72       16.32     11.40 o 
 -11   0  16      736.13      719.91     68.09 o 
 -10   0  16      185.20      169.93     35.06 o 
  -9   0  16        2.09      -20.06     14.07 o 
  -8   0  16        7.06       -3.31     16.94 o 
  -7   0  16       32.22       18.13     21.05 o 
  -6   0  16       41.86       40.48     23.08 o 
  -5   0  16       53.14       38.42     23.44 o 
  -4   0  16        1.05       16.14     19.90 o 
  -3   0  16       22.70       -7.64     18.61 o 
 -11   1  16       41.19       99.63     28.30 o 
 -10   1  16       35.91       34.55     20.92 o 
  -9   1  16       62.65       58.41     17.53 o 
  -8   1  16        0.22       -1.59     12.02 o 
  -7   1  16        6.65        8.61     13.08 o 
  -6   1  16       94.99       44.10     11.50 o 
  -5   1  16        5.07        7.75     13.14 o 
  -4   1  16       48.93       37.52     19.54 o 
  -3   1  16        0.53       -0.53     13.46 o 
 -11   2  16      155.95      215.02     21.09 o 
 -10   2  16      587.71      633.69     35.25 o 
  -9   2  16        0.57        0.53     12.55 o 
  -8   2  16        2.05        3.78     13.28 o 
  -7   2  16        3.46        9.65     10.86 o 
  -6   2  16        5.53       -6.15      9.35 o 
  -5   2  16       68.00       54.08     39.21 o 
  -4   2  16        1.31       -7.76     10.28 o 
  -3   2  16       36.10       13.86     12.44 o 
 -10   3  16      109.28      128.11     25.72 o 
  -9   3  16       55.80       57.73     15.20 o 
  -8   3  16       15.59       18.10     15.07 o 
  -7   3  16      107.84      112.73     20.83 o 
  -6   3  16       78.65       45.55     18.73 o 
  -5   3  16       13.39        5.18     11.19 o 
  -4   3  16      117.92       61.32     31.94 o 
 -10   4  16        7.10       12.42     11.93 o 
  -9   4  16        4.87       18.20     12.64 o 
  -8   4  16        0.02        8.46      9.99 o 
  -7   4  16        0.02       -5.59      9.46 o 
  -6   4  16       59.50       62.11     26.08 o 
  -5   4  16       33.33       23.03     12.40 o 
  -4   4  16       90.03       52.51     32.97 o 
  -9   5  16       90.68      117.55     17.68 o 
  -8   5  16      341.71      431.51     30.32 o 
  -7   5  16      215.84      272.13     24.22 o 
  -6   5  16       58.59       47.64     12.95 o 
  -5   5  16      176.96      137.51     43.13 o 
                                                 
